# Supplementary material for: Substrate Shift Reveals Roles for Members of Bacterial Consortia in Degradation of Plant Cell Wall Polymers
Source: Front Microbiol. 2018 Mar 1;9:364. doi: 10.3389/fmicb.2018.00364 (PMC5839234; doi:10.3389/fmicb.2018.00364)
Supplement: Supplementary file 1 [file Table_1.xlsx]

## Sheet: Sheet1
Table S1. Total DNA extracted from each sample.
Sample	Total DNA (μg)
C1	13200
C1.Lig	950
C1.Xyl	5350
C2	10650
C2.Lig	700
C2.Xyl	5250
S1	7100
S1.Lig	700
S1.Xyl	4450
S2	800
S2.Lig	900
S2.Xyl	4500
S3	750
S3.Lig	600
S3.Xyl	5450
S4	1000
S4.Lig	1150
S4.Xyl	5650
S5	450
S5.Lig	450
S5.Xyl	1700
C3	350
C3.Lig	500
C3.Xyl	500
