# Supplementary material for: Substrate Shift Reveals Roles for Members of Bacterial Consortia in Degradation of Plant Cell Wall Polymers
Source: Front Microbiol. 2018 Mar 1;9:364. doi: 10.3389/fmicb.2018.00364 (PMC5839234; doi:10.3389/fmicb.2018.00364)
Supplement: Supplementary file 2 [file Table_2.xlsx]

## Sheet: Phylomarkers
Table S2. Taxonomic classification of COG0556 and COG00013 copies in each meatgenome.
Locus Tag	Gene Product Name	IMG Genome ID	Genome Name	Contig Read Depth	Lineage Domain	Lineage Phylum	Lineage Class	Lineage Order	Lineage Family	Lineage Genus	Lineage Species	Lineage Percentage
Ga0160476_100018255	excinuclease ABC subunit B (COG0556)	3300012821	DID2877	18	Bacteria	Bacteroidetes	-	-	-	-	-	0.72
Ga0160476_100032176	excinuclease ABC subunit B (COG0556)	3300012821	DID2877	25	Bacteria	Proteobacteria	Betaproteobacteria	Burkholderiales	Alcaligenaceae	Achromobacter	Achromobacter sp. RTa	0.53
Ga0160476_10003460	excinuclease ABC subunit B (COG0556)	3300012821	DID2877	57	Bacteria	Proteobacteria	Gammaproteobacteria	Xanthomonadales	Xanthomonadaceae	Pseudoxanthomonas	Pseudoxanthomonas suwonensis	0.56
Ga0160476_10005975	excinuclease ABC subunit B (COG0556)	3300012821	DID2877	93	Bacteria	Actinobacteria	Actinobacteria	Micrococcales	Cellulomonadaceae	Cellulomonas	Cellulomonas sp. A375-1	0.91
Ga0160476_10007591	excinuclease ABC subunit B (COG0556)	3300012821	DID2877	27	Bacteria	Proteobacteria	Betaproteobacteria	Burkholderiales	Comamonadaceae	Comamonas	-	0.66
Ga0160476_1000901	excinuclease ABC subunit B (COG0556)	3300012821	DID2877	71	Bacteria	Proteobacteria	Gammaproteobacteria	Pseudomonadales	Pseudomonadaceae	Pseudomonas	-	0.92
Ga0160476_10011213	excinuclease ABC subunit B (COG0556)	3300012821	DID2877	11	Bacteria	Bacteroidetes	Sphingobacteriia	Sphingobacteriales	Chitinophagaceae	Terrimonas	Terrimonas ferruginea	0.88
Ga0160476_10036423	excinuclease ABC subunit B (COG0556)	3300012821	DID2877	28	Bacteria	Proteobacteria	Alphaproteobacteria	Caulobacterales	Caulobacteraceae	Caulobacter	Caulobacter vibrioides	0.74
Ga0160476_10039410	excinuclease ABC subunit B (COG0556)	3300012821	DID2877	24	Bacteria	Proteobacteria	Betaproteobacteria	Burkholderiales	Comamonadaceae	Acidovorax	-	0.91
Ga0160476_10048219	excinuclease ABC subunit B (COG0556)	3300012821	DID2877	19	Bacteria	Proteobacteria	Alphaproteobacteria	Caulobacterales	Caulobacteraceae	Caulobacter	Caulobacter vibrioides	0.68
Ga0160476_1006292	excinuclease ABC subunit B (COG0556)	3300012821	DID2877	23	Bacteria	Proteobacteria	Betaproteobacteria	Burkholderiales	Comamonadaceae	Acidovorax	-	0.88
Ga0160477_100006812	excinuclease ABC subunit B (COG0556)	3300012799	DID2878	56	Bacteria	Bacteroidetes	Flavobacteriia	Flavobacteriales	Flavobacteriaceae	Chryseobacterium	Chryseobacterium sp. BLS98	0.72
Ga0160477_100014207	excinuclease ABC subunit B (COG0556)	3300012799	DID2878	40	Bacteria	Proteobacteria	Betaproteobacteria	Burkholderiales	Alcaligenaceae	Achromobacter	Achromobacter sp. ATCC31444	0.87
Ga0160477_100018136	excinuclease ABC subunit B (COG0556)	3300012799	DID2878	97	Bacteria	Proteobacteria	Gammaproteobacteria	Pseudomonadales	Pseudomonadaceae	Pseudomonas	Pseudomonas putida	0.65
Ga0160477_100019299	excinuclease ABC subunit B (COG0556)	3300012799	DID2878	23	Bacteria	Bacteroidetes	Sphingobacteriia	Sphingobacteriales	Sphingobacteriaceae	Sphingobacterium	Sphingobacterium sp. Ag1	0.87
Ga0160477_100033176	excinuclease ABC subunit B (COG0556)	3300012799	DID2878	75	Bacteria	Bacteroidetes	Sphingobacteriia	Sphingobacteriales	Sphingobacteriaceae	Pedobacter	Pedobacter insulae	0.56
Ga0160477_10004851	excinuclease ABC subunit B (COG0556)	3300012799	DID2878	115	Bacteria	Actinobacteria	Actinobacteria	Micrococcales	Promicromonosporaceae	Cellulosimicrobium	Cellulosimicrobium cellulans	0.56
Ga0160477_1002488	excinuclease ABC subunit B (COG0556)	3300012799	DID2878	9	Bacteria	Proteobacteria	Gammaproteobacteria	Xanthomonadales	Xanthomonadaceae	-	-	0.8
Ga0160478_100001295	excinuclease ABC subunit B (COG0556)	3300012810	DID2882	19	Bacteria	Bacteroidetes	-	-	-	-	-	0.73
Ga0160478_100003485	excinuclease ABC subunit B (COG0556)	3300012810	DID2882	270	Bacteria	Proteobacteria	Gammaproteobacteria	Xanthomonadales	Xanthomonadaceae	Pseudoxanthomonas	Pseudoxanthomonas suwonensis	0.55
Ga0160478_100015153	excinuclease ABC subunit B (COG0556)	3300012810	DID2882	70	Bacteria	Bacteroidetes	Flavobacteriia	Flavobacteriales	Flavobacteriaceae	Flavobacterium	Flavobacterium johnsoniae	0.68
Ga0160478_10006640	excinuclease ABC subunit B (COG0556)	3300012810	DID2882	79	Bacteria	Actinobacteria	Actinobacteria	Micrococcales	Cellulomonadaceae	Cellulomonas	Cellulomonas fimi	0.8
Ga0160478_10012321	excinuclease ABC subunit B (COG0556)	3300012810	DID2882	10	Bacteria	Actinobacteria	Actinobacteria	Micrococcales	Microbacteriaceae	Microbacterium	Microbacterium sp. 292MF	1
Ga0160478_10013137	excinuclease ABC subunit B (COG0556)	3300012810	DID2882	17	Bacteria	Bacteroidetes	Sphingobacteriia	Sphingobacteriales	Sphingobacteriaceae	Sphingobacterium	Sphingobacterium mizutaii	0.57
Ga0160478_10062310	excinuclease ABC subunit B (COG0556)	3300012810	DID2882	7	Bacteria	Proteobacteria	Betaproteobacteria	Burkholderiales	Comamonadaceae	Variovorax	-	1
Ga0160478_1016474	excinuclease ABC subunit B (COG0556)	3300012810	DID2882	7	Bacteria	Proteobacteria	Alphaproteobacteria	Rhodospirillales	Rhodospirillaceae	Azospirillum	-	1
Ga0160479_100005734	excinuclease ABC subunit B (COG0556)	3300012823	DID2898	49	Bacteria	Proteobacteria	Alphaproteobacteria	Sphingomonadales	Sphingomonadaceae	Sphingomonas	-	0.82
Ga0160479_100007448	excinuclease ABC subunit B (COG0556)	3300012823	DID2898	65	Bacteria	Proteobacteria	Alphaproteobacteria	Sphingomonadales	Erythrobacteraceae	Altererythrobacter	-	0.62
Ga0160479_10006587	excinuclease ABC subunit B (COG0556)	3300012823	DID2898	117	Bacteria	Bacteroidetes	Sphingobacteriia	Sphingobacteriales	Sphingobacteriaceae	Sphingobacterium	Sphingobacterium thalpophilum	0.9
Ga0160479_10006660	excinuclease ABC subunit B (COG0556)	3300012823	DID2898	44	Bacteria	Bacteroidetes	Sphingobacteriia	Sphingobacteriales	Sphingobacteriaceae	Sphingobacterium	-	0.76
Ga0160479_10009318	excinuclease ABC subunit B (COG0556)	3300012823	DID2898	56	Bacteria	Bacteroidetes	Sphingobacteriia	Sphingobacteriales	Sphingobacteriaceae	Sphingobacterium	-	0.8
Ga0160479_10011562	excinuclease ABC subunit B (COG0556)	3300012823	DID2898	179	Bacteria	Proteobacteria	Gammaproteobacteria	Xanthomonadales	Xanthomonadaceae	Pseudoxanthomonas	Pseudoxanthomonas suwonensis	0.52
Ga0160479_10023511	excinuclease ABC subunit B (COG0556)	3300012823	DID2898	8	Bacteria	Proteobacteria	Alphaproteobacteria	Sphingomonadales	Sphingomonadaceae	Sphingobium	-	0.53
Ga0160479_1007015	excinuclease ABC subunit B (COG0556)	3300012823	DID2898	6	Bacteria	Proteobacteria	Gammaproteobacteria	Pseudomonadales	Pseudomonadaceae	Pseudomonas	Pseudomonas putida	0.83
Ga0160480_1000775	excinuclease ABC subunit B (COG0556)	3300012789	DID2925	390	Bacteria	Actinobacteria	Actinobacteria	Micrococcales	Cellulomonadaceae	Cellulomonas	Cellulomonas sp. A375-1	0.91
Ga0160480_100991	excinuclease ABC subunit B (COG0556)	3300012789	DID2925	32	Bacteria	Proteobacteria	Gammaproteobacteria	Enterobacterales	Enterobacteriaceae	Klebsiella	Klebsiella pneumoniae	0.67
Ga0160481_100002789	excinuclease ABC subunit B (COG0556)	3300012842	DID2933	25	Bacteria	Proteobacteria	Alphaproteobacteria	Sphingomonadales	Erythrobacteraceae	Altererythrobacter	Altererythrobacter sp. Root672	0.51
Ga0160481_100010135	excinuclease ABC subunit B (COG0556)	3300012842	DID2933	14	Bacteria	Proteobacteria	Alphaproteobacteria	Sphingomonadales	-	-	-	0.71
Ga0160481_10008698	excinuclease ABC subunit B (COG0556)	3300012842	DID2933	21	Bacteria	Proteobacteria	Gammaproteobacteria	Xanthomonadales	Xanthomonadaceae	Pseudoxanthomonas	-	0.67
Ga0160481_10008875	excinuclease ABC subunit B (COG0556)	3300012842	DID2933	65	Bacteria	Actinobacteria	Actinobacteria	Micrococcales	Cellulomonadaceae	Cellulomonas	Cellulomonas sp. A375-1	0.91
Ga0160481_10011120	excinuclease ABC subunit B (COG0556)	3300012842	DID2933	49	Bacteria	Bacteroidetes	Sphingobacteriia	Sphingobacteriales	Sphingobacteriaceae	Sphingobacterium	Sphingobacterium sp. ACCC 05744	0.7
Ga0160481_100114108	excinuclease ABC subunit B (COG0556)	3300012842	DID2933	40	Bacteria	Bacteroidetes	Sphingobacteriia	Sphingobacteriales	-	-	-	0.55
Ga0160481_10014833	excinuclease ABC subunit B (COG0556)	3300012842	DID2933	39	Bacteria	Bacteroidetes	-	-	-	-	-	0.89
Ga0160481_1001529	excinuclease ABC subunit B (COG0556)	3300012842	DID2933	42	Bacteria	Bacteroidetes	Flavobacteriia	Flavobacteriales	Flavobacteriaceae	Flavobacterium	-	0.76
Ga0160481_10016868	excinuclease ABC subunit B (COG0556)	3300012842	DID2933	57	Bacteria	Proteobacteria	Gammaproteobacteria	Pseudomonadales	Pseudomonadaceae	Pseudomonas	-	0.83
Ga0160481_10024333	excinuclease ABC subunit B (COG0556)	3300012842	DID2933	11	Bacteria	Bacteroidetes	-	-	-	-	-	0.8
Ga0160481_1003744	excinuclease ABC subunit B (COG0556)	3300012842	DID2933	17	Bacteria	Proteobacteria	Alphaproteobacteria	Caulobacterales	Caulobacteraceae	Caulobacter	Caulobacter vibrioides	0.53
Ga0160481_10057811	excinuclease ABC subunit B (COG0556)	3300012842	DID2933	56	Bacteria	Proteobacteria	Gammaproteobacteria	Xanthomonadales	Xanthomonadaceae	Stenotrophomonas	Stenotrophomonas maltophilia	0.55
Ga0160481_10061317	excinuclease ABC subunit B (COG0556)	3300012842	DID2933	9	Bacteria	Proteobacteria	Gammaproteobacteria	Enterobacterales	Enterobacteriaceae	Enterobacter	Enterobacter mori	0.65
Ga0160481_1008881	excinuclease ABC subunit B (COG0556)	3300012842	DID2933	9	Bacteria	Bacteroidetes	Flavobacteriia	Flavobacteriales	Flavobacteriaceae	Flavobacterium	Flavobacterium saliperosum	0.38
Ga0160481_1018006	excinuclease ABC subunit B (COG0556)	3300012842	DID2933	7	Bacteria	Proteobacteria	Alphaproteobacteria	Sphingomonadales	Sphingomonadaceae	Sphingobium	-	0.67
Ga0160482_100006295	excinuclease ABC subunit B (COG0556)	3300012859	DID2934	15	Bacteria	Bacteroidetes	-	-	-	-	-	0.73
Ga0160482_100031239	excinuclease ABC subunit B (COG0556)	3300012859	DID2934	46	Bacteria	Proteobacteria	Alphaproteobacteria	Sphingomonadales	Sphingomonadaceae	Sphingobium	-	0.58
Ga0160482_10004277	excinuclease ABC subunit B (COG0556)	3300012859	DID2934	25	Bacteria	Actinobacteria	Actinobacteria	Micrococcales	Microbacteriaceae	Microbacterium	-	0.81
Ga0160482_100063124	excinuclease ABC subunit B (COG0556)	3300012859	DID2934	71	Bacteria	Actinobacteria	Actinobacteria	Micrococcales	Cellulomonadaceae	Cellulomonas	Cellulomonas sp. A375-1	0.92
Ga0160482_10008969	excinuclease ABC subunit B (COG0556)	3300012859	DID2934	40	Bacteria	Proteobacteria	Betaproteobacteria	Burkholderiales	Oxalobacteraceae	Massilia	Massilia alkalitolerans	0.64
Ga0160482_1001349	excinuclease ABC subunit B (COG0556)	3300012859	DID2934	15	Bacteria	Bacteroidetes	Sphingobacteriia	Sphingobacteriales	Sphingobacteriaceae	Sphingobacterium	-	0.6
Ga0160482_10016122	excinuclease ABC subunit B (COG0556)	3300012859	DID2934	13	Bacteria	Proteobacteria	Alphaproteobacteria	Caulobacterales	Caulobacteraceae	Brevundimonas	Brevundimonas diminuta	0.83
Ga0160482_10020313	excinuclease ABC subunit B (COG0556)	3300012859	DID2934	59	Bacteria	Proteobacteria	Alphaproteobacteria	Caulobacterales	Caulobacteraceae	Asticcacaulis	-	0.82
Ga0160482_10022113	excinuclease ABC subunit B (COG0556)	3300012859	DID2934	21	Bacteria	Proteobacteria	Gammaproteobacteria	Xanthomonadales	Xanthomonadaceae	Stenotrophomonas	Stenotrophomonas maltophilia	0.75
Ga0160482_1003346	excinuclease ABC subunit B (COG0556)	3300012859	DID2934	11	Bacteria	Bacteroidetes	Flavobacteriia	Flavobacteriales	Flavobacteriaceae	-	-	0.94
Ga0160482_10033514	excinuclease ABC subunit B (COG0556)	3300012859	DID2934	15	Bacteria	Bacteroidetes	Sphingobacteriia	Sphingobacteriales	Sphingobacteriaceae	Sphingobacterium	Sphingobacterium sp. Ag1	0.89
Ga0160482_10045314	excinuclease ABC subunit B (COG0556)	3300012859	DID2934	33	Bacteria	Proteobacteria	Gammaproteobacteria	Pseudomonadales	Pseudomonadaceae	Pseudomonas	Pseudomonas putida	0.7
Ga0160482_10068119	excinuclease ABC subunit B (COG0556)	3300012859	DID2934	7	Bacteria	Proteobacteria	Alphaproteobacteria	Rhizobiales	Hyphomicrobiaceae	Devosia	-	0.74
Ga0160482_1006881	excinuclease ABC subunit B (COG0556)	3300012859	DID2934	8	Bacteria	Bacteroidetes	Chitinophagia	Chitinophagales	Chitinophagaceae	-	-	0.55
Ga0160482_1015661	excinuclease ABC subunit B (COG0556)	3300012859	DID2934	7	Bacteria	Proteobacteria	Gammaproteobacteria	Xanthomonadales	Xanthomonadaceae	-	-	0.67
Ga0160482_1033561	excinuclease ABC subunit B (COG0556)	3300012859	DID2934	5	Bacteria	Bacteroidetes	Flavobacteriia	Flavobacteriales	Flavobacteriaceae	Flavobacterium	Flavobacterium johnsoniae	1
Ga0160482_1054602	excinuclease ABC subunit B (COG0556)	3300012859	DID2934	6	Bacteria	Actinobacteria	Actinobacteria	Micrococcales	Microbacteriaceae	-	-	1
Ga0160483_1000010211	excinuclease ABC subunit B (COG0556)	3300012862	DID2937	48	Bacteria	Bacteroidetes	Flavobacteriia	Flavobacteriales	Flavobacteriaceae	-	-	0.69
Ga0160483_1000017239	excinuclease ABC subunit B (COG0556)	3300012862	DID2937	74	Bacteria	Proteobacteria	Alphaproteobacteria	Sphingomonadales	Sphingomonadaceae	Sphingobium	-	0.58
Ga0160483_100003476	excinuclease ABC subunit B (COG0556)	3300012862	DID2937	55	Bacteria	Actinobacteria	Actinobacteria	Micrococcales	Cellulomonadaceae	Cellulomonas	Cellulomonas sp. A375-1	0.92
Ga0160483_10000809	excinuclease ABC subunit B (COG0556)	3300012862	DID2937	15	Bacteria	Bacteroidetes	Sphingobacteriia	Sphingobacteriales	Sphingobacteriaceae	Sphingobacterium	-	0.6
Ga0160483_100010264	excinuclease ABC subunit B (COG0556)	3300012862	DID2937	44	Bacteria	Proteobacteria	Gammaproteobacteria	Pseudomonadales	Pseudomonadaceae	Pseudomonas	Pseudomonas putida	0.64
Ga0160483_100014413	excinuclease ABC subunit B (COG0556)	3300012862	DID2937	69	Bacteria	Proteobacteria	Alphaproteobacteria	Caulobacterales	Caulobacteraceae	Asticcacaulis	-	0.82
Ga0160483_10001499	excinuclease ABC subunit B (COG0556)	3300012862	DID2937	11	Bacteria	Bacteroidetes	Sphingobacteriia	Sphingobacteriales	Sphingobacteriaceae	Sphingobacterium	Sphingobacterium mizutaii	0.62
Ga0160483_10001594	excinuclease ABC subunit B (COG0556)	3300012862	DID2937	12	Bacteria	Proteobacteria	Gammaproteobacteria	Xanthomonadales	Xanthomonadaceae	Stenotrophomonas	Stenotrophomonas terrae	0.67
Ga0160483_10003167	excinuclease ABC subunit B (COG0556)	3300012862	DID2937	9	Bacteria	Bacteroidetes	Flavobacteriia	Flavobacteriales	Flavobacteriaceae	-	-	0.73
Ga0160483_10014674	excinuclease ABC subunit B (COG0556)	3300012862	DID2937	9	Bacteria	Proteobacteria	Betaproteobacteria	Burkholderiales	Oxalobacteraceae	Massilia	-	0.7
Ga0160483_10015908	excinuclease ABC subunit B (COG0556)	3300012862	DID2937	9	Bacteria	Actinobacteria	Actinobacteria	Micrococcales	Microbacteriaceae	Microbacterium	Microbacterium sp.	0.7
Ga0160483_10018645	excinuclease ABC subunit B (COG0556)	3300012862	DID2937	8	Bacteria	Bacteroidetes	Sphingobacteriia	Sphingobacteriales	Sphingobacteriaceae	Sphingobacterium	Sphingobacterium thalpophilum	1
Ga0160483_10033576	excinuclease ABC subunit B (COG0556)	3300012862	DID2937	6	Bacteria	Bacteroidetes	Flavobacteriia	Flavobacteriales	Flavobacteriaceae	Chryseobacterium	-	0.83
Ga0160483_10053732	excinuclease ABC subunit B (COG0556)	3300012862	DID2937	7	Bacteria	Proteobacteria	Betaproteobacteria	Burkholderiales	Alcaligenaceae	Castellaniella	Castellaniella defragrans	1
Ga0160484_100001156	excinuclease ABC subunit B (COG0556)	3300012804	DID2877_Lignin	24	Bacteria	Proteobacteria	Gammaproteobacteria	Xanthomonadales	Xanthomonadaceae	Pseudoxanthomonas	Pseudoxanthomonas suwonensis	0.56
Ga0160484_100011299	excinuclease ABC subunit B (COG0556)	3300012804	DID2877_Lignin	69	Bacteria	Bacteroidetes	Sphingobacteriia	Sphingobacteriales	Sphingobacteriaceae	Sphingobacterium	Sphingobacterium sp. Ag1	0.87
Ga0160484_100026176	excinuclease ABC subunit B (COG0556)	3300012804	DID2877_Lignin	21	Bacteria	Proteobacteria	Betaproteobacteria	Burkholderiales	Alcaligenaceae	Achromobacter	Achromobacter sp. RTa	0.53
Ga0160484_1000781	excinuclease ABC subunit B (COG0556)	3300012804	DID2877_Lignin	164	Bacteria	Proteobacteria	Gammaproteobacteria	Pseudomonadales	Pseudomonadaceae	Pseudomonas	-	0.92
Ga0160484_10010927	excinuclease ABC subunit B (COG0556)	3300012804	DID2877_Lignin	10	Bacteria	Proteobacteria	Gammaproteobacteria	Pseudomonadales	Moraxellaceae	Acinetobacter	-	0.97
Ga0160484_1001126	excinuclease ABC subunit B (COG0556)	3300012804	DID2877_Lignin	59	Bacteria	Proteobacteria	Betaproteobacteria	Burkholderiales	Comamonadaceae	Comamonas	-	0.6
Ga0160484_1004481	excinuclease ABC subunit B (COG0556)	3300012804	DID2877_Lignin	14	Bacteria	Proteobacteria	Alphaproteobacteria	Caulobacterales	Caulobacteraceae	Caulobacter	Caulobacter vibrioides	0.58
Ga0160484_1026652	excinuclease ABC subunit B (COG0556)	3300012804	DID2877_Lignin	4	Bacteria	Proteobacteria	Gammaproteobacteria	Xanthomonadales	Rhodanobacteraceae	Dokdonella	Dokdonella koreensis	1
Ga0160485_100003669	excinuclease ABC subunit B (COG0556)	3300012801	DID2878_Lignin	16	Bacteria	Proteobacteria	Betaproteobacteria	Burkholderiales	Comamonadaceae	Variovorax	-	0.94
Ga0160485_100012299	excinuclease ABC subunit B (COG0556)	3300012801	DID2878_Lignin	50	Bacteria	Bacteroidetes	Sphingobacteriia	Sphingobacteriales	Sphingobacteriaceae	Sphingobacterium	Sphingobacterium sp. Ag1	0.87
Ga0160485_100021156	excinuclease ABC subunit B (COG0556)	3300012801	DID2878_Lignin	79	Bacteria	Proteobacteria	Gammaproteobacteria	Xanthomonadales	Xanthomonadaceae	Pseudoxanthomonas	Pseudoxanthomonas suwonensis	0.55
Ga0160485_10004313	excinuclease ABC subunit B (COG0556)	3300012801	DID2878_Lignin	15	Bacteria	Bacteroidetes	Flavobacteriia	Flavobacteriales	Flavobacteriaceae	Chryseobacterium	Chryseobacterium sp. BLS98	0.7
Ga0160485_10015022	excinuclease ABC subunit B (COG0556)	3300012801	DID2878_Lignin	9	Bacteria	Proteobacteria	Betaproteobacteria	Burkholderiales	Alcaligenaceae	Achromobacter	Achromobacter sp. ATCC31444	0.8
Ga0160485_1009122	excinuclease ABC subunit B (COG0556)	3300012801	DID2878_Lignin	239	Bacteria	Proteobacteria	Gammaproteobacteria	Pseudomonadales	Pseudomonadaceae	Pseudomonas	-	1
Ga0160486_100001486	excinuclease ABC subunit B (COG0556)	3300012800	DID2882_Lignin	28	Bacteria	Proteobacteria	Gammaproteobacteria	Xanthomonadales	Xanthomonadaceae	Pseudoxanthomonas	Pseudoxanthomonas suwonensis	0.54
Ga0160486_10001284	excinuclease ABC subunit B (COG0556)	3300012800	DID2882_Lignin	212	Bacteria	Proteobacteria	Gammaproteobacteria	Pseudomonadales	Pseudomonadaceae	Pseudomonas	-	0.84
Ga0160486_10002449	excinuclease ABC subunit B (COG0556)	3300012800	DID2882_Lignin	20	Bacteria	Proteobacteria	Alphaproteobacteria	Caulobacterales	Caulobacteraceae	Brevundimonas	Brevundimonas diminuta	0.71
Ga0160486_10011239	excinuclease ABC subunit B (COG0556)	3300012800	DID2882_Lignin	9	Bacteria	Proteobacteria	Betaproteobacteria	Burkholderiales	Alcaligenaceae	Alcaligenes	Alcaligenes sp. DH1f	0.77
Ga0160486_10021914	excinuclease ABC subunit B (COG0556)	3300012800	DID2882_Lignin	10	Bacteria	Proteobacteria	Betaproteobacteria	Burkholderiales	Comamonadaceae	Variovorax	-	0.97
Ga0160486_1003389	excinuclease ABC subunit B (COG0556)	3300012800	DID2882_Lignin	60	Bacteria	Bacteroidetes	Sphingobacteriia	Sphingobacteriales	Sphingobacteriaceae	Sphingobacterium	Sphingobacterium sp. Ag1	0.95
Ga0160486_1010655	excinuclease ABC subunit B (COG0556)	3300012800	DID2882_Lignin	6	Bacteria	Bacteroidetes	Sphingobacteriia	Sphingobacteriales	Sphingobacteriaceae	Sphingobacterium	Sphingobacterium sp. Ag1	1
Ga0160486_1047721	excinuclease ABC subunit B (COG0556)	3300012800	DID2882_Lignin	9	Bacteria	Proteobacteria	Alphaproteobacteria	Rhizobiales	Rhizobiaceae	Rhizobium	Rhizobium sp. Root564	1
Ga0160487_100002448	excinuclease ABC subunit B (COG0556)	3300012817	DID2898_Lignin	53	Bacteria	Proteobacteria	Alphaproteobacteria	Sphingomonadales	Erythrobacteraceae	Altererythrobacter	-	0.62
Ga0160487_100013264	excinuclease ABC subunit B (COG0556)	3300012817	DID2898_Lignin	78	Bacteria	Bacteroidetes	Sphingobacteriia	Sphingobacteriales	Sphingobacteriaceae	Sphingobacterium	Sphingobacterium thalpophilum	0.89
Ga0160487_100021139	excinuclease ABC subunit B (COG0556)	3300012817	DID2898_Lignin	20	Bacteria	Proteobacteria	Alphaproteobacteria	Sphingomonadales	Sphingomonadaceae	Sphingobium	Sphingobium yanoikuyae	0.77
Ga0160487_10006429	excinuclease ABC subunit B (COG0556)	3300012817	DID2898_Lignin	18	Bacteria	Proteobacteria	Gammaproteobacteria	Pseudomonadales	Moraxellaceae	Acinetobacter	Acinetobacter baumannii	0.57
Ga0160487_10047715	excinuclease ABC subunit B (COG0556)	3300012817	DID2898_Lignin	31	Bacteria	Proteobacteria	Gammaproteobacteria	Enterobacterales	Enterobacteriaceae	Enterobacter	Enterobacter aerogenes	0.91
Ga0160487_1015996	excinuclease ABC subunit B (COG0556)	3300012817	DID2898_Lignin	29	Bacteria	Proteobacteria	Gammaproteobacteria	Pseudomonadales	Pseudomonadaceae	Pseudomonas	Pseudomonas putida	0.71
Ga0160487_1017126	excinuclease ABC subunit B (COG0556)	3300012817	DID2898_Lignin	6	Bacteria	Proteobacteria	Betaproteobacteria	Burkholderiales	Oxalobacteraceae	Herminiimonas	Herminiimonas arsenicoxydans	0.57
Ga0160487_1018294	excinuclease ABC subunit B (COG0556)	3300012817	DID2898_Lignin	9	Bacteria	Proteobacteria	Alphaproteobacteria	Caulobacterales	Caulobacteraceae	Brevundimonas	Brevundimonas diminuta	0.67
Ga0160487_1024195	excinuclease ABC subunit B (COG0556)	3300012817	DID2898_Lignin	6	Bacteria	Proteobacteria	Gammaproteobacteria	Xanthomonadales	Xanthomonadaceae	Pseudoxanthomonas	-	0.6
Ga0160487_1024624	excinuclease ABC subunit B (COG0556)	3300012817	DID2898_Lignin	158	Bacteria	Proteobacteria	Gammaproteobacteria	Pseudomonadales	Pseudomonadaceae	Pseudomonas	-	0.6
Ga0160487_1038782	excinuclease ABC subunit B (COG0556)	3300012817	DID2898_Lignin	6	Bacteria	Proteobacteria	Betaproteobacteria	Burkholderiales	Alcaligenaceae	Achromobacter	-	1
Ga0160487_1043492	excinuclease ABC subunit B (COG0556)	3300012817	DID2898_Lignin	5	Bacteria	Proteobacteria	Betaproteobacteria	Burkholderiales	Alcaligenaceae	Alcaligenes	-	1
Ga0160488_100025	excinuclease ABC subunit B (COG0556)	3300012792	DID2925_Lignin	74	Bacteria	Proteobacteria	Gammaproteobacteria	Xanthomonadales	Xanthomonadaceae	Pseudoxanthomonas	Pseudoxanthomonas suwonensis	0.56
Ga0160488_1001228	excinuclease ABC subunit B (COG0556)	3300012792	DID2925_Lignin	278	Bacteria	Proteobacteria	Gammaproteobacteria	Enterobacterales	Enterobacteriaceae	Klebsiella	-	1
Ga0160489_100002387	excinuclease ABC subunit B (COG0556)	3300012833	DID2933_Lignin	51	Bacteria	Proteobacteria	Alphaproteobacteria	Sphingomonadales	-	-	-	0.66
Ga0160489_10000711	excinuclease ABC subunit B (COG0556)	3300012833	DID2933_Lignin	15	Bacteria	Proteobacteria	Alphaproteobacteria	Sphingomonadales	Sphingomonadaceae	Sphingobium	Sphingobium yanoikuyae	0.64
Ga0160489_10006768	excinuclease ABC subunit B (COG0556)	3300012833	DID2933_Lignin	357	Bacteria	Proteobacteria	Gammaproteobacteria	Pseudomonadales	Pseudomonadaceae	Pseudomonas	-	0.83
Ga0160489_1003161	excinuclease ABC subunit B (COG0556)	3300012833	DID2933_Lignin	66	Bacteria	Proteobacteria	Gammaproteobacteria	Enterobacterales	Enterobacteriaceae	Leclercia	Leclercia adecarboxylata	0.89
Ga0160489_1003171	excinuclease ABC subunit B (COG0556)	3300012833	DID2933_Lignin	51	Bacteria	Proteobacteria	Gammaproteobacteria	Enterobacterales	Enterobacteriaceae	Enterobacter	-	0.86
Ga0160489_1004257	excinuclease ABC subunit B (COG0556)	3300012833	DID2933_Lignin	10	Bacteria	Bacteroidetes	Sphingobacteriia	Sphingobacteriales	Sphingobacteriaceae	Sphingobacterium	Sphingobacterium sp. Ag1	0.77
Ga0160489_10064710	excinuclease ABC subunit B (COG0556)	3300012833	DID2933_Lignin	69	Bacteria	Proteobacteria	Gammaproteobacteria	Xanthomonadales	Xanthomonadaceae	Stenotrophomonas	Stenotrophomonas maltophilia	0.53
Ga0160489_10069112	excinuclease ABC subunit B (COG0556)	3300012833	DID2933_Lignin	10	Bacteria	Bacteroidetes	Flavobacteriia	Flavobacteriales	Flavobacteriaceae	Flavobacterium	-	0.57
Ga0160489_10109110	excinuclease ABC subunit B (COG0556)	3300012833	DID2933_Lignin	7	Bacteria	Bacteroidetes	Sphingobacteriia	Sphingobacteriales	Sphingobacteriaceae	Sphingobacterium	Sphingobacterium sp. ACCC 05744	0.92
Ga0160489_10115614	excinuclease ABC subunit B (COG0556)	3300012833	DID2933_Lignin	12	Bacteria	Proteobacteria	Gammaproteobacteria	Xanthomonadales	Xanthomonadaceae	Stenotrophomonas	-	0.71
Ga0160489_1050001	excinuclease ABC subunit B (COG0556)	3300012833	DID2933_Lignin	5	Bacteria	Bacteroidetes	Flavobacteriia	Flavobacteriales	Flavobacteriaceae	Flavobacterium	Flavobacterium phragmitis	1
Ga0160490_100021239	excinuclease ABC subunit B (COG0556)	3300012822	DID2934_Lignin	52	Bacteria	Proteobacteria	Alphaproteobacteria	Sphingomonadales	Sphingomonadaceae	Sphingobium	-	0.58
Ga0160490_100024268	excinuclease ABC subunit B (COG0556)	3300012822	DID2934_Lignin	14	Bacteria	Proteobacteria	Alphaproteobacteria	Caulobacterales	Caulobacteraceae	Brevundimonas	Brevundimonas diminuta	0.83
Ga0160490_10002797	excinuclease ABC subunit B (COG0556)	3300012822	DID2934_Lignin	22	Bacteria	Bacteroidetes	Flavobacteriia	Flavobacteriales	Flavobacteriaceae	-	-	0.91
Ga0160490_100028189	excinuclease ABC subunit B (COG0556)	3300012822	DID2934_Lignin	50	Bacteria	Proteobacteria	Gammaproteobacteria	Enterobacterales	Enterobacteriaceae	Leclercia	Leclercia adecarboxylata	0.84
Ga0160490_10007814	excinuclease ABC subunit B (COG0556)	3300012822	DID2934_Lignin	39	Bacteria	Bacteroidetes	Sphingobacteriia	Sphingobacteriales	Sphingobacteriaceae	Sphingobacterium	Sphingobacterium sp. Ag1	0.93
Ga0160490_10009415	excinuclease ABC subunit B (COG0556)	3300012822	DID2934_Lignin	59	Bacteria	Proteobacteria	Gammaproteobacteria	Pseudomonadales	Pseudomonadaceae	Pseudomonas	Pseudomonas putida	0.62
Ga0160490_10011757	excinuclease ABC subunit B (COG0556)	3300012822	DID2934_Lignin	79	Bacteria	Proteobacteria	Gammaproteobacteria	Xanthomonadales	Xanthomonadaceae	Stenotrophomonas	Stenotrophomonas maltophilia	0.76
Ga0160490_1008772	excinuclease ABC subunit B (COG0556)	3300012822	DID2934_Lignin	7	Bacteria	Proteobacteria	Betaproteobacteria	Burkholderiales	Alcaligenaceae	Pusillimonas	Pusillimonas noertemannii	0.67
Ga0160491_100014211	excinuclease ABC subunit B (COG0556)	3300012840	DID2937_Lignin	19	Bacteria	Bacteroidetes	Flavobacteriia	Flavobacteriales	Flavobacteriaceae	-	-	0.69
Ga0160491_100018211	excinuclease ABC subunit B (COG0556)	3300012840	DID2937_Lignin	30	Bacteria	Bacteroidetes	Sphingobacteriia	Sphingobacteriales	Sphingobacteriaceae	Pedobacter	Pedobacter saltans	0.6
Ga0160491_100023239	excinuclease ABC subunit B (COG0556)	3300012840	DID2937_Lignin	47	Bacteria	Proteobacteria	Alphaproteobacteria	Sphingomonadales	Sphingomonadaceae	Sphingobium	-	0.58
Ga0160491_100027214	excinuclease ABC subunit B (COG0556)	3300012840	DID2937_Lignin	36	Bacteria	Bacteroidetes	Flavobacteriia	Flavobacteriales	Flavobacteriaceae	Chryseobacterium	-	0.87
Ga0160491_100033197	excinuclease ABC subunit B (COG0556)	3300012840	DID2937_Lignin	13	Bacteria	Proteobacteria	Betaproteobacteria	Burkholderiales	Alcaligenaceae	Achromobacter	Achromobacter sp. 2789STDY5608625	0.8
Ga0160491_10005169	excinuclease ABC subunit B (COG0556)	3300012840	DID2937_Lignin	14	Bacteria	Proteobacteria	Alphaproteobacteria	Sphingomonadales	Erythrobacteraceae	Altererythrobacter	-	0.59
Ga0160491_10018158	excinuclease ABC subunit B (COG0556)	3300012840	DID2937_Lignin	57	Bacteria	Proteobacteria	Gammaproteobacteria	Xanthomonadales	Xanthomonadaceae	Stenotrophomonas	Stenotrophomonas terrae	0.66
Ga0160491_10032917	excinuclease ABC subunit B (COG0556)	3300012840	DID2937_Lignin	64	Bacteria	Proteobacteria	Gammaproteobacteria	Pseudomonadales	Pseudomonadaceae	Pseudomonas	Pseudomonas putida	0.76
Ga0160491_10039710	excinuclease ABC subunit B (COG0556)	3300012840	DID2937_Lignin	24	Bacteria	Bacteroidetes	Sphingobacteriia	Sphingobacteriales	Sphingobacteriaceae	Sphingobacterium	Sphingobacterium sp. Ag1	0.95
Ga0160491_10042212	excinuclease ABC subunit B (COG0556)	3300012840	DID2937_Lignin	30	Bacteria	Bacteroidetes	Sphingobacteriia	Sphingobacteriales	Sphingobacteriaceae	Sphingobacterium	Sphingobacterium thalpophilum	0.87
Ga0160491_1004559	excinuclease ABC subunit B (COG0556)	3300012840	DID2937_Lignin	31	Bacteria	Proteobacteria	Gammaproteobacteria	Xanthomonadales	Xanthomonadaceae	Stenotrophomonas	Stenotrophomonas maltophilia	0.71
Ga0160491_1006473	excinuclease ABC subunit B (COG0556)	3300012840	DID2937_Lignin	10	Bacteria	Proteobacteria	Alphaproteobacteria	Caulobacterales	Caulobacteraceae	Brevundimonas	Brevundimonas diminuta	0.75
Ga0160491_10068213	excinuclease ABC subunit B (COG0556)	3300012840	DID2937_Lignin	22	Bacteria	Proteobacteria	Gammaproteobacteria	Enterobacterales	Enterobacteriaceae	Leclercia	Leclercia adecarboxylata	1
Ga0160491_10068413	excinuclease ABC subunit B (COG0556)	3300012840	DID2937_Lignin	41	Bacteria	Proteobacteria	Gammaproteobacteria	Enterobacterales	Enterobacteriaceae	Leclercia	Leclercia adecarboxylata	1
Ga0160491_1022131	excinuclease ABC subunit B (COG0556)	3300012840	DID2937_Lignin	6	Bacteria	Proteobacteria	Alphaproteobacteria	Sphingomonadales	Sphingomonadaceae	Novosphingobium	Novosphingobium lindaniclasticum	1
Ga0160497_100012294	excinuclease ABC subunit B (COG0556)	3300012811	DID2877_Xylan	86	Bacteria	Bacteroidetes	Sphingobacteriia	Sphingobacteriales	Sphingobacteriaceae	Sphingobacterium	Sphingobacterium sp. Ag1	0.86
Ga0160497_100031104	excinuclease ABC subunit B (COG0556)	3300012811	DID2877_Xylan	18	Bacteria	Proteobacteria	Gammaproteobacteria	Xanthomonadales	Xanthomonadaceae	Pseudoxanthomonas	Pseudoxanthomonas suwonensis	0.56
Ga0160497_10004248	excinuclease ABC subunit B (COG0556)	3300012811	DID2877_Xylan	16	Bacteria	Bacteroidetes	-	-	-	-	-	0.87
Ga0160497_10004575	excinuclease ABC subunit B (COG0556)	3300012811	DID2877_Xylan	24	Bacteria	Actinobacteria	Actinobacteria	Micrococcales	Cellulomonadaceae	Cellulomonas	Cellulomonas sp. A375-1	0.92
Ga0160497_1000801	excinuclease ABC subunit B (COG0556)	3300012811	DID2877_Xylan	34	Bacteria	Proteobacteria	Gammaproteobacteria	Pseudomonadales	Pseudomonadaceae	Pseudomonas	-	0.92
Ga0160497_1001336	excinuclease ABC subunit B (COG0556)	3300012811	DID2877_Xylan	19	Bacteria	Proteobacteria	Betaproteobacteria	Burkholderiales	Comamonadaceae	Comamonas	-	0.6
Ga0160497_10014427	excinuclease ABC subunit B (COG0556)	3300012811	DID2877_Xylan	10	Bacteria	Bacteroidetes	-	-	-	-	-	0.74
Ga0160497_10014742	excinuclease ABC subunit B (COG0556)	3300012811	DID2877_Xylan	98	Bacteria	Proteobacteria	Alphaproteobacteria	Caulobacterales	Caulobacteraceae	Caulobacter	Caulobacter vibrioides	0.79
Ga0160497_10025423	excinuclease ABC subunit B (COG0556)	3300012811	DID2877_Xylan	44	Bacteria	Proteobacteria	Alphaproteobacteria	Caulobacterales	Caulobacteraceae	Caulobacter	Caulobacter vibrioides	0.74
Ga0160498_10000288	excinuclease ABC subunit B (COG0556)	3300012796	DID2878_Xylan	14	Bacteria	Proteobacteria	Betaproteobacteria	Burkholderiales	Comamonadaceae	Variovorax	-	0.97
Ga0160498_100013299	excinuclease ABC subunit B (COG0556)	3300012796	DID2878_Xylan	167	Bacteria	Bacteroidetes	Sphingobacteriia	Sphingobacteriales	Sphingobacteriaceae	Sphingobacterium	Sphingobacterium sp. Ag1	0.87
Ga0160498_10003051	excinuclease ABC subunit B (COG0556)	3300012796	DID2878_Xylan	24	Bacteria	Actinobacteria	Actinobacteria	Micrococcales	Promicromonosporaceae	Cellulosimicrobium	Cellulosimicrobium cellulans	0.56
Ga0160498_10006860	excinuclease ABC subunit B (COG0556)	3300012796	DID2878_Xylan	356	Bacteria	Proteobacteria	Gammaproteobacteria	Xanthomonadales	Xanthomonadaceae	Pseudoxanthomonas	Pseudoxanthomonas suwonensis	0.53
Ga0160498_10012213	excinuclease ABC subunit B (COG0556)	3300012796	DID2878_Xylan	9	Bacteria	Bacteroidetes	Flavobacteriia	Flavobacteriales	Flavobacteriaceae	Chryseobacterium	Chryseobacterium sp. BLS98	0.7
Ga0160499_100001485	excinuclease ABC subunit B (COG0556)	3300012802	DID2882_Xylan	63	Bacteria	Proteobacteria	Gammaproteobacteria	Xanthomonadales	Xanthomonadaceae	Pseudoxanthomonas	Pseudoxanthomonas suwonensis	0.54
Ga0160499_100014153	excinuclease ABC subunit B (COG0556)	3300012802	DID2882_Xylan	54	Bacteria	Bacteroidetes	Flavobacteriia	Flavobacteriales	Flavobacteriaceae	Flavobacterium	Flavobacterium johnsoniae	0.68
Ga0160499_100037168	excinuclease ABC subunit B (COG0556)	3300012802	DID2882_Xylan	12	Bacteria	Bacteroidetes	-	-	-	-	-	0.69
Ga0160499_1000387	excinuclease ABC subunit B (COG0556)	3300012802	DID2882_Xylan	50	Bacteria	Actinobacteria	Actinobacteria	Micrococcales	Cellulomonadaceae	Cellulomonas	Cellulomonas fimi	0.84
Ga0160499_1000469	excinuclease ABC subunit B (COG0556)	3300012802	DID2882_Xylan	13	Bacteria	Firmicutes	Bacilli	Bacillales	Paenibacillaceae	Paenibacillus	-	0.75
Ga0160499_10040316	excinuclease ABC subunit B (COG0556)	3300012802	DID2882_Xylan	116	Bacteria	Bacteroidetes	Sphingobacteriia	Sphingobacteriales	Sphingobacteriaceae	Sphingobacterium	Sphingobacterium sp. Ag1	0.8
Ga0160499_1006168	excinuclease ABC subunit B (COG0556)	3300012802	DID2882_Xylan	8	Bacteria	Proteobacteria	Alphaproteobacteria	Rhodospirillales	Rhodospirillaceae	Azospirillum	Azospirillum lipoferum	0.53
Ga0160499_1019204	excinuclease ABC subunit B (COG0556)	3300012802	DID2882_Xylan	6	Bacteria	Actinobacteria	Actinobacteria	Micrococcales	Microbacteriaceae	Microbacterium	Microbacterium sp. 292MF	1
Ga0160500_10001553	excinuclease ABC subunit B (COG0556)	3300012797	DID2898_Xylan	11	Bacteria	Proteobacteria	Gammaproteobacteria	Xanthomonadales	Xanthomonadaceae	Pseudoxanthomonas	Pseudoxanthomonas suwonensis	0.52
Ga0160500_10004213	excinuclease ABC subunit B (COG0556)	3300012797	DID2898_Xylan	387	Bacteria	Bacteroidetes	Sphingobacteriia	Sphingobacteriales	Sphingobacteriaceae	Sphingobacterium	Sphingobacterium thalpophilum	0.9
Ga0160500_1002668	excinuclease ABC subunit B (COG0556)	3300012797	DID2898_Xylan	8	Bacteria	Bacteroidetes	Sphingobacteriia	Sphingobacteriales	Sphingobacteriaceae	Sphingobacterium	Sphingobacterium composti	0.56
Ga0160500_10029411	excinuclease ABC subunit B (COG0556)	3300012797	DID2898_Xylan	6	Bacteria	Bacteroidetes	Sphingobacteriia	Sphingobacteriales	Sphingobacteriaceae	Sphingobacterium	-	0.93
Ga0160500_1016775	excinuclease ABC subunit B (COG0556)	3300012797	DID2898_Xylan	7	Bacteria	Proteobacteria	Gammaproteobacteria	Enterobacterales	Enterobacteriaceae	Enterobacter	Enterobacter aerogenes	1
Ga0160500_1018673	excinuclease ABC subunit B (COG0556)	3300012797	DID2898_Xylan	7	Bacteria	Proteobacteria	Gammaproteobacteria	Pseudomonadales	Pseudomonadaceae	Pseudomonas	Pseudomonas putida	0.67
Ga0160501_1001675	excinuclease ABC subunit B (COG0556)	3300012791	DID2925_Xylan	34	Bacteria	Actinobacteria	Actinobacteria	Micrococcales	Cellulomonadaceae	Cellulomonas	Cellulomonas sp. A375-1	0.91
Ga0160501_1002362	excinuclease ABC subunit B (COG0556)	3300012791	DID2925_Xylan	285	Bacteria	Proteobacteria	Gammaproteobacteria	Xanthomonadales	Xanthomonadaceae	Pseudoxanthomonas	Pseudoxanthomonas suwonensis	0.52
Ga0160501_102731	excinuclease ABC subunit B (COG0556)	3300012791	DID2925_Xylan	34	Bacteria	Proteobacteria	Gammaproteobacteria	Enterobacterales	Enterobacteriaceae	Klebsiella	Klebsiella pneumoniae	1
Ga0160502_10000511	excinuclease ABC subunit B (COG0556)	3300012808	DID2933_Xylan	222	Bacteria	Proteobacteria	Alphaproteobacteria	Sphingomonadales	Sphingomonadaceae	Sphingobium	Sphingobium yanoikuyae	0.63
Ga0160502_100053148	excinuclease ABC subunit B (COG0556)	3300012808	DID2933_Xylan	32	Bacteria	Bacteroidetes	Flavobacteriia	Flavobacteriales	Flavobacteriaceae	Flavobacterium	-	0.65
Ga0160502_10005875	excinuclease ABC subunit B (COG0556)	3300012808	DID2933_Xylan	27	Bacteria	Actinobacteria	Actinobacteria	Micrococcales	Cellulomonadaceae	Cellulomonas	Cellulomonas sp. A375-1	0.91
Ga0160502_10007720	excinuclease ABC subunit B (COG0556)	3300012808	DID2933_Xylan	31	Bacteria	Bacteroidetes	Sphingobacteriia	Sphingobacteriales	Sphingobacteriaceae	Sphingobacterium	Sphingobacterium sp. ACCC 05744	0.7
Ga0160502_10019540	excinuclease ABC subunit B (COG0556)	3300012808	DID2933_Xylan	15	Bacteria	Proteobacteria	Gammaproteobacteria	Pseudomonadales	Pseudomonadaceae	Pseudomonas	-	0.77
Ga0160502_10025312	excinuclease ABC subunit B (COG0556)	3300012808	DID2933_Xylan	16	Bacteria	Firmicutes	Bacilli	Bacillales	Paenibacillaceae	Paenibacillus	Paenibacillus pinihumi	0.79
Ga0160502_10036038	excinuclease ABC subunit B (COG0556)	3300012808	DID2933_Xylan	9	Bacteria	Proteobacteria	Betaproteobacteria	Burkholderiales	Alcaligenaceae	Achromobacter	Achromobacter piechaudii	0.95
Ga0160502_10038128	excinuclease ABC subunit B (COG0556)	3300012808	DID2933_Xylan	22	Bacteria	Bacteroidetes	Flavobacteriia	Flavobacteriales	Flavobacteriaceae	Flavobacterium	-	0.78
Ga0160502_10039330	excinuclease ABC subunit B (COG0556)	3300012808	DID2933_Xylan	10	Bacteria	Bacteroidetes	Flavobacteriia	Flavobacteriales	Flavobacteriaceae	Flavobacterium	-	1
Ga0160503_10003137	excinuclease ABC subunit B (COG0556)	3300012830	DID2934_Xylan	29	Bacteria	Firmicutes	Bacilli	Bacillales	Paenibacillaceae	Cohnella	-	0.58
Ga0160503_100056115	excinuclease ABC subunit B (COG0556)	3300012830	DID2934_Xylan	134	Bacteria	Bacteroidetes	Sphingobacteriia	Sphingobacteriales	Sphingobacteriaceae	Sphingobacterium	Sphingobacterium sp. Ag1	0.91
Ga0160503_10006569	excinuclease ABC subunit B (COG0556)	3300012830	DID2934_Xylan	59	Bacteria	Proteobacteria	Betaproteobacteria	Burkholderiales	Oxalobacteraceae	Massilia	Massilia alkalitolerans	0.64
Ga0160503_1001079	excinuclease ABC subunit B (COG0556)	3300012830	DID2934_Xylan	34	Bacteria	Bacteroidetes	Sphingobacteriia	Sphingobacteriales	Sphingobacteriaceae	Sphingobacterium	-	0.6
Ga0160503_10016161	excinuclease ABC subunit B (COG0556)	3300012830	DID2934_Xylan	11	Bacteria	Bacteroidetes	Flavobacteriia	Flavobacteriales	Flavobacteriaceae	Flavobacterium	Flavobacterium johnsoniae	0.67
Ga0160503_10017138	excinuclease ABC subunit B (COG0556)	3300012830	DID2934_Xylan	62	Bacteria	Proteobacteria	Alphaproteobacteria	Sphingomonadales	Sphingomonadaceae	Novosphingobium	Novosphingobium lindaniclasticum	0.89
Ga0160503_10028213	excinuclease ABC subunit B (COG0556)	3300012830	DID2934_Xylan	9	Bacteria	Proteobacteria	Betaproteobacteria	Methylophilales	Methylophilaceae	Methylobacillus	Methylobacillus glycogenes	0.88
Ga0160503_1003847	excinuclease ABC subunit B (COG0556)	3300012830	DID2934_Xylan	8	Bacteria	Actinobacteria	Actinobacteria	Micrococcales	Cellulomonadaceae	Cellulomonas	Cellulomonas sp. A375-1	0.9
Ga0160503_1019861	excinuclease ABC subunit B (COG0556)	3300012830	DID2934_Xylan	5	Bacteria	Firmicutes	Bacilli	Bacillales	Paenibacillaceae	-	-	1
Ga0160503_1024855	excinuclease ABC subunit B (COG0556)	3300012830	DID2934_Xylan	6
Ga0160504_1000002511	excinuclease ABC subunit B (COG0556)	3300012879	DID2937_Xylan	24	Bacteria	Proteobacteria	Betaproteobacteria	Methylophilales	Methylophilaceae	Methylobacillus	Methylobacillus glycogenes	0.69
Ga0160504_1000008211	excinuclease ABC subunit B (COG0556)	3300012879	DID2937_Xylan	52	Bacteria	Bacteroidetes	Flavobacteriia	Flavobacteriales	Flavobacteriaceae			0.69
Ga0160504_100000988	excinuclease ABC subunit B (COG0556)	3300012879	DID2937_Xylan	30	Bacteria	Bacteroidetes	Sphingobacteriia	Sphingobacteriales	Sphingobacteriaceae	Pedobacter	Pedobacter saltans	0.66
Ga0160504_1000012150	excinuclease ABC subunit B (COG0556)	3300012879	DID2937_Xylan	19	Bacteria	Proteobacteria	Alphaproteobacteria	Sphingomonadales	Sphingomonadaceae	Sphingobium		0.55
Ga0160504_100005541	excinuclease ABC subunit B (COG0556)	3300012879	DID2937_Xylan	12	Bacteria	Proteobacteria	Alphaproteobacteria	Sphingomonadales	Sphingomonadaceae	Sphingobium	Sphingobium yanoikuyae	0.73
Ga0160504_100021828	excinuclease ABC subunit B (COG0556)	3300012879	DID2937_Xylan	10	Bacteria	Actinobacteria	Actinobacteria	Micrococcales	Microbacteriaceae	Microbacterium		0.89
Ga0160504_100029715	excinuclease ABC subunit B (COG0556)	3300012879	DID2937_Xylan	42	Bacteria	Bacteroidetes	Sphingobacteriia	Sphingobacteriales	Sphingobacteriaceae	Sphingobacterium	Sphingobacterium sp. Ag1	0.92
Ga0160504_100033613	excinuclease ABC subunit B (COG0556)	3300012879	DID2937_Xylan	66	Bacteria	Bacteroidetes	Sphingobacteriia	Sphingobacteriales	Sphingobacteriaceae	Sphingobacterium	Sphingobacterium thalpophilum	0.83
Ga0160504_10004592	excinuclease ABC subunit B (COG0556)	3300012879	DID2937_Xylan	9	Bacteria	Firmicutes	Bacilli	Bacillales	Paenibacillaceae	Cohnella		0.82
Ga0160504_10232391	excinuclease ABC subunit B (COG0556)	3300012879	DID2937_Xylan	11	Bacteria	Proteobacteria	Betaproteobacteria	Burkholderiales	Oxalobacteraceae	Massilia	Massilia sp. LC238	1
Ga0160476_100009100	alanyl-tRNA synthetase (COG0013)	3300012821	DID2877	19	Bacteria	Bacteroidetes						0.77
Ga0160476_100034190	alanyl-tRNA synthetase (COG0013)	3300012821	DID2877	57	Bacteria	Proteobacteria	Gammaproteobacteria	Xanthomonadales	Xanthomonadaceae	Pseudoxanthomonas	Pseudoxanthomonas suwonensis	0.56
Ga0160476_100059107	alanyl-tRNA synthetase (COG0013)	3300012821	DID2877	93	Bacteria	Actinobacteria	Actinobacteria	Micrococcales	Cellulomonadaceae	Cellulomonas	Cellulomonas sp. A375-1	0.91
Ga0160476_10006542	alanyl-tRNA synthetase (COG0013)	3300012821	DID2877	68	Bacteria	Proteobacteria	Gammaproteobacteria	Pseudomonadales	Pseudomonadaceae	Pseudomonas		0.9
Ga0160476_10011877	alanyl-tRNA synthetase (COG0013)	3300012821	DID2877	26	Bacteria	Proteobacteria	Betaproteobacteria	Burkholderiales	Alcaligenaceae	Achromobacter	Achromobacter sp. RTa	0.65
Ga0160476_1002268	alanyl-tRNA synthetase (COG0013)	3300012821	DID2877	10	Bacteria	Bacteroidetes	Sphingobacteriia	Sphingobacteriales	Chitinophagaceae	Terrimonas	Terrimonas ferruginea	0.95
Ga0160476_10025534	alanyl-tRNA synthetase (COG0013)	3300012821	DID2877	21	Bacteria	Proteobacteria	Betaproteobacteria	Burkholderiales	Comamonadaceae	Acidovorax		0.95
Ga0160476_10035935	alanyl-tRNA synthetase (COG0013)	3300012821	DID2877	18	Bacteria	Proteobacteria	Alphaproteobacteria	Caulobacterales	Caulobacteraceae	Caulobacter	Caulobacter vibrioides	0.71
Ga0160476_10048315	alanyl-tRNA synthetase (COG0013)	3300012821	DID2877	10	Bacteria	Proteobacteria	Alphaproteobacteria	Rhizobiales	Hyphomicrobiaceae	Devosia	Devosia chinhatensis	0.62
Ga0160476_1005695	alanyl-tRNA synthetase (COG0013)	3300012821	DID2877	8	Bacteria	Proteobacteria	Alphaproteobacteria	Sphingomonadales	Sphingomonadaceae	Sphingomonas		0.81
Ga0160476_1008718	alanyl-tRNA synthetase (COG0013)	3300012821	DID2877	22	Bacteria	Proteobacteria	Betaproteobacteria	Burkholderiales	Comamonadaceae	Acidovorax		1
Ga0160476_1012731	alanyl-tRNA synthetase (COG0013)	3300012821	DID2877	25	Bacteria	Proteobacteria	Betaproteobacteria	Burkholderiales	Comamonadaceae			0.9
Ga0160476_1023093	alanyl-tRNA synthetase (COG0013)	3300012821	DID2877	5	Bacteria	Proteobacteria	Alphaproteobacteria	Rhizobiales	Bradyrhizobiaceae	unclassified	Bradyrhizobiaceae bacterium SG-6C	0.67
Ga0160476_1024112	alanyl-tRNA synthetase (COG0013)	3300012821	DID2877	6	Bacteria	Proteobacteria	Alphaproteobacteria	Rhizobiales	Hyphomicrobiaceae	Devosia	Devosia chinhatensis	0.67
Ga0160476_1024912	alanyl-tRNA synthetase (COG0013)	3300012821	DID2877	27	Bacteria	Proteobacteria	Alphaproteobacteria	Caulobacterales	Caulobacteraceae	Caulobacter	Caulobacter vibrioides	1
Ga0160477_100002673	alanyl-tRNA synthetase (COG0013)	3300012799	DID2878	53	Bacteria	Bacteroidetes	Flavobacteriia	Flavobacteriales	Flavobacteriaceae	Chryseobacterium	Chryseobacterium sp. BLS98	0.67
Ga0160477_10000942	alanyl-tRNA synthetase (COG0013)	3300012799	DID2878	23	Bacteria	Bacteroidetes	Sphingobacteriia	Sphingobacteriales	Sphingobacteriaceae	Sphingobacterium	Sphingobacterium sp. Ag1	0.73
Ga0160477_100031184	alanyl-tRNA synthetase (COG0013)	3300012799	DID2878	67	Bacteria	Bacteroidetes	Sphingobacteriia	Sphingobacteriales	Sphingobacteriaceae	Pedobacter		0.73
Ga0160477_1000566	alanyl-tRNA synthetase (COG0013)	3300012799	DID2878	103	Bacteria	Proteobacteria	Gammaproteobacteria	Pseudomonadales	Pseudomonadaceae	Pseudomonas		0.96
Ga0160477_10005937	alanyl-tRNA synthetase (COG0013)	3300012799	DID2878	117	Bacteria	Actinobacteria	Actinobacteria	Micrococcales	Promicromonosporaceae	Cellulosimicrobium		0.8
Ga0160477_10007660	alanyl-tRNA synthetase (COG0013)	3300012799	DID2878	42	Bacteria	Proteobacteria	Betaproteobacteria	Burkholderiales	Alcaligenaceae	Achromobacter	Achromobacter sp. ATCC31444	0.88
Ga0160478_100007250	alanyl-tRNA synthetase (COG0013)	3300012810	DID2882	19	Bacteria	Bacteroidetes						0.75
Ga0160478_100032127	alanyl-tRNA synthetase (COG0013)	3300012810	DID2882	262	Bacteria	Proteobacteria	Gammaproteobacteria	Xanthomonadales	Xanthomonadaceae	Pseudoxanthomonas	Pseudoxanthomonas suwonensis	0.55
Ga0160478_10004623	alanyl-tRNA synthetase (COG0013)	3300012810	DID2882	70	Bacteria	Bacteroidetes	Flavobacteriia	Flavobacteriales	Flavobacteriaceae	Flavobacterium	Flavobacterium johnsoniae	0.57
Ga0160478_10012112	alanyl-tRNA synthetase (COG0013)	3300012810	DID2882	16	Bacteria	Bacteroidetes	Sphingobacteriia	Sphingobacteriales	Sphingobacteriaceae	Sphingobacterium	Sphingobacterium mizutaii	0.58
Ga0160478_10015740	alanyl-tRNA synthetase (COG0013)	3300012810	DID2882	8	Bacteria	Proteobacteria	Betaproteobacteria	Burkholderiales	Comamonadaceae	Variovorax		0.95
Ga0160478_1003479	alanyl-tRNA synthetase (COG0013)	3300012810	DID2882	9	Bacteria	Actinobacteria	Actinobacteria	Micrococcales	Microbacteriaceae	Microbacterium	Microbacterium sp. 292MF	0.95
Ga0160478_1008704	alanyl-tRNA synthetase (COG0013)	3300012810	DID2882	5	Bacteria	Proteobacteria	Alphaproteobacteria	Rhodospirillales	Rhodospirillaceae	Azospirillum	Azospirillum lipoferum	0.6
Ga0160479_1000011855	alanyl-tRNA synthetase (COG0013)	3300012823	DID2898	47	Bacteria	Proteobacteria	Alphaproteobacteria	Sphingomonadales	Sphingomonadaceae	Sphingomonas		0.73
Ga0160479_100010301	alanyl-tRNA synthetase (COG0013)	3300012823	DID2898	64	Bacteria	Proteobacteria	Alphaproteobacteria	Sphingomonadales	Erythrobacteraceae			0.68
Ga0160479_100017166	alanyl-tRNA synthetase (COG0013)	3300012823	DID2898	112	Bacteria	Bacteroidetes	Sphingobacteriia	Sphingobacteriales	Sphingobacteriaceae	Sphingobacterium	Sphingobacterium thalpophilum	0.9
Ga0160479_100035164	alanyl-tRNA synthetase (COG0013)	3300012823	DID2898	43	Bacteria	Bacteroidetes	Sphingobacteriia	Sphingobacteriales	Sphingobacteriaceae	Sphingobacterium		0.81
Ga0160479_100042122	alanyl-tRNA synthetase (COG0013)	3300012823	DID2898	176	Bacteria	Proteobacteria	Gammaproteobacteria	Xanthomonadales	Xanthomonadaceae	Pseudoxanthomonas	Pseudoxanthomonas suwonensis	0.56
Ga0160479_100046151	alanyl-tRNA synthetase (COG0013)	3300012823	DID2898	57	Bacteria	Bacteroidetes	Sphingobacteriia	Sphingobacteriales	Sphingobacteriaceae	Sphingobacterium		0.84
Ga0160479_10007114	alanyl-tRNA synthetase (COG0013)	3300012823	DID2898	12	Bacteria	Proteobacteria	Alphaproteobacteria	Rhizobiales	Hyphomicrobiaceae	Devosia	Devosia chinhatensis	0.63
Ga0160479_1002363	alanyl-tRNA synthetase (COG0013)	3300012823	DID2898	7	Bacteria	Proteobacteria	Alphaproteobacteria	Sphingomonadales	Sphingomonadaceae	Sphingobium	Sphingobium yanoikuyae	0.7
Ga0160479_1013782	alanyl-tRNA synthetase (COG0013)	3300012823	DID2898	4	Bacteria	Proteobacteria	Gammaproteobacteria	Pseudomonadales	Moraxellaceae	Acinetobacter	Acinetobacter baumannii	0.67
Ga0160480_10007107	alanyl-tRNA synthetase (COG0013)	3300012789	DID2925	390	Bacteria	Actinobacteria	Actinobacteria	Micrococcales	Cellulomonadaceae	Cellulomonas	Cellulomonas sp. A375-1	0.91
Ga0160480_102662	alanyl-tRNA synthetase (COG0013)	3300012789	DID2925	28
Ga0160481_100005135	alanyl-tRNA synthetase (COG0013)	3300012842	DID2933	15	Bacteria	Proteobacteria	Alphaproteobacteria	Rhizobiales	Hyphomicrobiaceae	Devosia	Devosia chinhatensis	0.59
Ga0160481_100006550	alanyl-tRNA synthetase (COG0013)	3300012842	DID2933	24	Bacteria	Proteobacteria	Alphaproteobacteria	Sphingomonadales	Erythrobacteraceae	Altererythrobacter		0.56
Ga0160481_10004180	alanyl-tRNA synthetase (COG0013)	3300012842	DID2933	39	Bacteria	Bacteroidetes						0.88
Ga0160481_10005764	alanyl-tRNA synthetase (COG0013)	3300012842	DID2933	50	Bacteria	Bacteroidetes	Sphingobacteriia	Sphingobacteriales	Sphingobacteriaceae	Sphingobacterium	Sphingobacterium sp. ACCC 05744	0.55
Ga0160481_10007558	alanyl-tRNA synthetase (COG0013)	3300012842	DID2933	42	Bacteria	Bacteroidetes	Flavobacteriia	Flavobacteriales	Flavobacteriaceae	Flavobacterium		0.68
Ga0160481_100082108	alanyl-tRNA synthetase (COG0013)	3300012842	DID2933	21	Bacteria	Proteobacteria	Gammaproteobacteria	Xanthomonadales	Xanthomonadaceae	Pseudoxanthomonas		0.66
Ga0160481_100088107	alanyl-tRNA synthetase (COG0013)	3300012842	DID2933	65	Bacteria	Actinobacteria	Actinobacteria	Micrococcales	Cellulomonadaceae	Cellulomonas	Cellulomonas sp. A375-1	0.91
Ga0160481_10009994	alanyl-tRNA synthetase (COG0013)	3300012842	DID2933	56	Bacteria	Proteobacteria	Gammaproteobacteria	Pseudomonadales	Pseudomonadaceae	Pseudomonas		0.94
Ga0160481_100150105	alanyl-tRNA synthetase (COG0013)	3300012842	DID2933	17	Bacteria	Proteobacteria	Alphaproteobacteria	Caulobacterales	Caulobacteraceae	Caulobacter	Caulobacter vibrioides	0.59
Ga0160481_10018059	alanyl-tRNA synthetase (COG0013)	3300012842	DID2933	40	Bacteria	Bacteroidetes	Sphingobacteriia	Sphingobacteriales	Chitinophagaceae	Terrimonas	Terrimonas ferruginea	0.53
Ga0160481_10020437	alanyl-tRNA synthetase (COG0013)	3300012842	DID2933	14	Bacteria	Proteobacteria	Alphaproteobacteria	Sphingomonadales	Erythrobacteraceae	Altererythrobacter		0.54
Ga0160481_10035126	alanyl-tRNA synthetase (COG0013)	3300012842	DID2933	53	Bacteria	Proteobacteria	Gammaproteobacteria	Xanthomonadales	Xanthomonadaceae	Stenotrophomonas		0.74
Ga0160481_1007099	alanyl-tRNA synthetase (COG0013)	3300012842	DID2933	8	Bacteria	Bacteroidetes	Flavobacteriia	Flavobacteriales	Flavobacteriaceae	Flavobacterium		0.82
Ga0160481_1009909	alanyl-tRNA synthetase (COG0013)	3300012842	DID2933	9	Bacteria	Proteobacteria	Gammaproteobacteria	Enterobacterales	Enterobacteriaceae	Enterobacter		0.69
Ga0160482_100005146	alanyl-tRNA synthetase (COG0013)	3300012859	DID2934	46	Bacteria	Proteobacteria	Alphaproteobacteria	Sphingomonadales	Sphingomonadaceae	Sphingobium		0.56
Ga0160482_100026250	alanyl-tRNA synthetase (COG0013)	3300012859	DID2934	15	Bacteria	Bacteroidetes						0.75
Ga0160482_100038197	alanyl-tRNA synthetase (COG0013)	3300012859	DID2934	15	Bacteria	Bacteroidetes	Sphingobacteriia	Sphingobacteriales	Sphingobacteriaceae	Sphingobacterium		0.73
Ga0160482_10004696	alanyl-tRNA synthetase (COG0013)	3300012859	DID2934	32	Bacteria	Proteobacteria	Gammaproteobacteria	Pseudomonadales	Pseudomonadaceae	Pseudomonas	Pseudomonas putida	0.91
Ga0160482_10005572	alanyl-tRNA synthetase (COG0013)	3300012859	DID2934	25	Bacteria	Actinobacteria	Actinobacteria	Micrococcales	Microbacteriaceae	Microbacterium		0.88
Ga0160482_10006393	alanyl-tRNA synthetase (COG0013)	3300012859	DID2934	71	Bacteria	Actinobacteria	Actinobacteria	Micrococcales	Cellulomonadaceae	Cellulomonas	Cellulomonas sp. A375-1	0.92
Ga0160482_10011850	alanyl-tRNA synthetase (COG0013)	3300012859	DID2934	13	Bacteria	Proteobacteria	Alphaproteobacteria	Caulobacterales	Caulobacteraceae	Brevundimonas	Brevundimonas diminuta	0.76
Ga0160482_100121107	alanyl-tRNA synthetase (COG0013)	3300012859	DID2934	14	Bacteria	Proteobacteria	Alphaproteobacteria	Rhizobiales	Hyphomicrobiaceae	Devosia	Devosia chinhatensis	0.67
Ga0160482_1001314	alanyl-tRNA synthetase (COG0013)	3300012859	DID2934	40	Bacteria	Proteobacteria	Betaproteobacteria	Burkholderiales	Oxalobacteraceae	Massilia	Massilia alkalitolerans	0.64
Ga0160482_10014873	alanyl-tRNA synthetase (COG0013)	3300012859	DID2934	58	Bacteria	Proteobacteria	Alphaproteobacteria	Caulobacterales	Caulobacteraceae	Asticcacaulis		0.78
Ga0160482_10029814	alanyl-tRNA synthetase (COG0013)	3300012859	DID2934	8	Bacteria	Proteobacteria	Gammaproteobacteria	Enterobacterales	Enterobacteriaceae	Leclercia	Leclercia adecarboxylata	0.72
Ga0160482_10039413	alanyl-tRNA synthetase (COG0013)	3300012859	DID2934	15	Bacteria	Bacteroidetes	Sphingobacteriia	Sphingobacteriales	Sphingobacteriaceae	Sphingobacterium	Sphingobacterium sp. Ag1	0.9
Ga0160482_10041520	alanyl-tRNA synthetase (COG0013)	3300012859	DID2934	10	Bacteria	Bacteroidetes	Flavobacteriia	Flavobacteriales	Flavobacteriaceae			0.65
Ga0160482_10044815	alanyl-tRNA synthetase (COG0013)	3300012859	DID2934	8	Bacteria	Proteobacteria	Alphaproteobacteria	Rhizobiales	Hyphomicrobiaceae	Devosia		0.82
Ga0160482_1038921	alanyl-tRNA synthetase (COG0013)	3300012859	DID2934	7
Ga0160483_1000004613	alanyl-tRNA synthetase (COG0013)	3300012862	DID2937	21	Bacteria	Proteobacteria	Alphaproteobacteria	Rhizobiales	Hyphomicrobiaceae	Devosia	Devosia chinhatensis	0.57
Ga0160483_1000005146	alanyl-tRNA synthetase (COG0013)	3300012862	DID2937	74	Bacteria	Proteobacteria	Alphaproteobacteria	Sphingomonadales	Sphingomonadaceae	Sphingobium		0.56
Ga0160483_1000028152	alanyl-tRNA synthetase (COG0013)	3300012862	DID2937	44	Bacteria	Proteobacteria	Gammaproteobacteria	Pseudomonadales	Pseudomonadaceae	Pseudomonas	Pseudomonas putida	0.91
Ga0160483_1000034107	alanyl-tRNA synthetase (COG0013)	3300012862	DID2937	55	Bacteria	Actinobacteria	Actinobacteria	Micrococcales	Cellulomonadaceae	Cellulomonas	Cellulomonas sp. A375-1	0.92
Ga0160483_100004124	alanyl-tRNA synthetase (COG0013)	3300012862	DID2937	51	Bacteria	Bacteroidetes	Flavobacteriia	Flavobacteriales	Flavobacteriaceae	Flavobacterium	Flavobacterium ummariense	0.52
Ga0160483_100005034	alanyl-tRNA synthetase (COG0013)	3300012862	DID2937	14	Bacteria	Bacteroidetes	Sphingobacteriia	Sphingobacteriales	Sphingobacteriaceae	Sphingobacterium		0.83
Ga0160483_100005441	alanyl-tRNA synthetase (COG0013)	3300012862	DID2937	10	Bacteria	Proteobacteria	Alphaproteobacteria	Rhizobiales	Hyphomicrobiaceae	Devosia		0.89
Ga0160483_100013129	alanyl-tRNA synthetase (COG0013)	3300012862	DID2937	11	Bacteria	Proteobacteria	Gammaproteobacteria	Xanthomonadales	Xanthomonadaceae	Stenotrophomonas	Stenotrophomonas terrae	0.74
Ga0160483_100016836	alanyl-tRNA synthetase (COG0013)	3300012862	DID2937	69	Bacteria	Proteobacteria	Alphaproteobacteria	Caulobacterales	Caulobacteraceae	Asticcacaulis		0.8
Ga0160483_100031715	alanyl-tRNA synthetase (COG0013)	3300012862	DID2937	8	Bacteria	Bacteroidetes	Flavobacteriia	Flavobacteriales	Flavobacteriaceae			0.67
Ga0160483_100032521	alanyl-tRNA synthetase (COG0013)	3300012862	DID2937	11	Bacteria	Bacteroidetes	Sphingobacteriia	Sphingobacteriales	Sphingobacteriaceae	Sphingobacterium	Sphingobacterium mizutaii	0.59
Ga0160483_100046212	alanyl-tRNA synthetase (COG0013)	3300012862	DID2937	9	Bacteria	Bacteroidetes	Sphingobacteriia	Sphingobacteriales	Sphingobacteriaceae	Pedobacter		0.8
Ga0160483_100052129	alanyl-tRNA synthetase (COG0013)	3300012862	DID2937	9	Bacteria	Proteobacteria	Alphaproteobacteria	Caulobacterales	Caulobacteraceae	Brevundimonas	Brevundimonas diminuta	0.59
Ga0160483_100063618	alanyl-tRNA synthetase (COG0013)	3300012862	DID2937	9	Bacteria	Actinobacteria	Actinobacteria	Micrococcales	Microbacteriaceae	Microbacterium	Microbacterium sp.	0.65
Ga0160483_10009308	alanyl-tRNA synthetase (COG0013)	3300012862	DID2937	8	Bacteria	Bacteroidetes	Sphingobacteriia	Sphingobacteriales	Sphingobacteriaceae	Sphingobacterium	Sphingobacterium thalpophilum	1
Ga0160483_10015335	alanyl-tRNA synthetase (COG0013)	3300012862	DID2937	7	Bacteria	Proteobacteria	Betaproteobacteria	Burkholderiales	Alcaligenaceae	Castellaniella	Castellaniella defragrans	0.58
Ga0160483_10035768	alanyl-tRNA synthetase (COG0013)	3300012862	DID2937	7	Bacteria	Proteobacteria	Gammaproteobacteria	Enterobacterales	Enterobacteriaceae	Leclercia	Leclercia adecarboxylata	0.33
Ga0160483_10044002	alanyl-tRNA synthetase (COG0013)	3300012862	DID2937	9	Bacteria	Proteobacteria	Betaproteobacteria	Burkholderiales	Oxalobacteraceae	Massilia	Massilia sp. LC238	0.6
Ga0160483_10069821	alanyl-tRNA synthetase (COG0013)	3300012862	DID2937	3	Bacteria	Bacteroidetes	Sphingobacteriia	Sphingobacteriales	Sphingobacteriaceae	Sphingobacterium		1
Ga0160484_10000126	alanyl-tRNA synthetase (COG0013)	3300012804	DID2877_Lignin	24	Bacteria	Proteobacteria	Gammaproteobacteria	Xanthomonadales	Xanthomonadaceae	Pseudoxanthomonas	Pseudoxanthomonas suwonensis	0.56
Ga0160484_10000443	alanyl-tRNA synthetase (COG0013)	3300012804	DID2877_Lignin	68	Bacteria	Bacteroidetes	Sphingobacteriia	Sphingobacteriales	Sphingobacteriaceae	Sphingobacterium	Sphingobacterium sp. Ag1	0.73
Ga0160484_10005442	alanyl-tRNA synthetase (COG0013)	3300012804	DID2877_Lignin	153	Bacteria	Proteobacteria	Gammaproteobacteria	Pseudomonadales	Pseudomonadaceae	Pseudomonas		0.9
Ga0160484_10008877	alanyl-tRNA synthetase (COG0013)	3300012804	DID2877_Lignin	21	Bacteria	Proteobacteria	Betaproteobacteria	Burkholderiales	Alcaligenaceae	Achromobacter	Achromobacter sp. RTa	0.65
Ga0160484_10017218	alanyl-tRNA synthetase (COG0013)	3300012804	DID2877_Lignin	58	Bacteria	Proteobacteria	Betaproteobacteria	Burkholderiales	Comamonadaceae	Comamonas		0.53
Ga0160484_1001789	alanyl-tRNA synthetase (COG0013)	3300012804	DID2877_Lignin	10	Bacteria	Proteobacteria	Gammaproteobacteria	Pseudomonadales	Moraxellaceae	Acinetobacter		0.97
Ga0160485_10000442	alanyl-tRNA synthetase (COG0013)	3300012801	DID2878_Lignin	50	Bacteria	Bacteroidetes	Sphingobacteriia	Sphingobacteriales	Sphingobacteriaceae	Sphingobacterium	Sphingobacterium sp. Ag1	0.73
Ga0160485_100006270	alanyl-tRNA synthetase (COG0013)	3300012801	DID2878_Lignin	16	Bacteria	Proteobacteria	Betaproteobacteria	Burkholderiales	Comamonadaceae	Variovorax		0.9
Ga0160485_10002126	alanyl-tRNA synthetase (COG0013)	3300012801	DID2878_Lignin	79	Bacteria	Proteobacteria	Gammaproteobacteria	Xanthomonadales	Xanthomonadaceae	Pseudoxanthomonas	Pseudoxanthomonas suwonensis	0.55
Ga0160485_10010215	alanyl-tRNA synthetase (COG0013)	3300012801	DID2878_Lignin	9	Bacteria	Proteobacteria	Betaproteobacteria	Burkholderiales	Alcaligenaceae	Achromobacter	Achromobacter sp. ATCC31444	0.87
Ga0160485_1001201	alanyl-tRNA synthetase (COG0013)	3300012801	DID2878_Lignin	9	Bacteria	Bacteroidetes	Flavobacteriia	Flavobacteriales	Flavobacteriaceae	Chryseobacterium	Chryseobacterium sp. BLS98	0.78
Ga0160485_1001556	alanyl-tRNA synthetase (COG0013)	3300012801	DID2878_Lignin	245	Bacteria	Proteobacteria	Gammaproteobacteria	Pseudomonadales	Pseudomonadaceae	Pseudomonas	Pseudomonas putida	0.53
Ga0160485_1012602	alanyl-tRNA synthetase (COG0013)	3300012801	DID2878_Lignin	4	Bacteria	Proteobacteria	Alphaproteobacteria	Rhizobiales	Brucellaceae	Ochrobactrum		1
Ga0160486_100001617	alanyl-tRNA synthetase (COG0013)	3300012800	DID2882_Lignin	28	Bacteria	Proteobacteria	Gammaproteobacteria	Xanthomonadales	Xanthomonadaceae	Pseudoxanthomonas	Pseudoxanthomonas suwonensis	0.54
Ga0160486_100024124	alanyl-tRNA synthetase (COG0013)	3300012800	DID2882_Lignin	20	Bacteria	Proteobacteria	Alphaproteobacteria	Caulobacterales	Caulobacteraceae	Brevundimonas	Brevundimonas diminuta	0.71
Ga0160486_1000286	alanyl-tRNA synthetase (COG0013)	3300012800	DID2882_Lignin	209	Bacteria	Proteobacteria	Gammaproteobacteria	Pseudomonadales	Pseudomonadaceae	Pseudomonas	Pseudomonas sp. URIL14HWK12	0.64
Ga0160486_10005057	alanyl-tRNA synthetase (COG0013)	3300012800	DID2882_Lignin	10	Bacteria	Proteobacteria	Betaproteobacteria	Burkholderiales	Comamonadaceae	Variovorax		0.98
Ga0160486_1000532	alanyl-tRNA synthetase (COG0013)	3300012800	DID2882_Lignin	58	Bacteria	Bacteroidetes	Sphingobacteriia	Sphingobacteriales	Sphingobacteriaceae	Sphingobacterium	Sphingobacterium sp. Ag1	0.91
Ga0160486_10025326	alanyl-tRNA synthetase (COG0013)	3300012800	DID2882_Lignin	9	Bacteria	Proteobacteria	Betaproteobacteria	Burkholderiales	Alcaligenaceae	Alcaligenes	Alcaligenes sp. DH1f	0.87
Ga0160487_100004126	alanyl-tRNA synthetase (COG0013)	3300012817	DID2898_Lignin	51	Bacteria	Proteobacteria	Alphaproteobacteria	Sphingomonadales	Erythrobacteraceae			0.64
Ga0160487_100009314	alanyl-tRNA synthetase (COG0013)	3300012817	DID2898_Lignin	19	Bacteria	Proteobacteria	Alphaproteobacteria	Sphingomonadales	Sphingomonadaceae	Sphingobium	Sphingobium yanoikuyae	0.69
Ga0160487_10001454	alanyl-tRNA synthetase (COG0013)	3300012817	DID2898_Lignin	76	Bacteria	Bacteroidetes	Sphingobacteriia	Sphingobacteriales	Sphingobacteriaceae	Sphingobacterium	Sphingobacterium thalpophilum	0.91
Ga0160487_100044122	alanyl-tRNA synthetase (COG0013)	3300012817	DID2898_Lignin	17	Bacteria	Proteobacteria	Gammaproteobacteria	Pseudomonadales	Moraxellaceae	Acinetobacter	Acinetobacter baumannii	0.53
Ga0160487_1003364	alanyl-tRNA synthetase (COG0013)	3300012817	DID2898_Lignin	10	Bacteria	Proteobacteria	Alphaproteobacteria	Sphingomonadales	Sphingomonadaceae	Novosphingobium	Novosphingobium lindaniclasticum	0.86
Ga0160487_10066812	alanyl-tRNA synthetase (COG0013)	3300012817	DID2898_Lignin	7	Bacteria	Proteobacteria	Betaproteobacteria	Burkholderiales	Oxalobacteraceae			0.82
Ga0160487_10087014	alanyl-tRNA synthetase (COG0013)	3300012817	DID2898_Lignin	7	Bacteria	Proteobacteria	Gammaproteobacteria	Xanthomonadales	Xanthomonadaceae	Pseudoxanthomonas		0.81
Ga0160487_1012982	alanyl-tRNA synthetase (COG0013)	3300012817	DID2898_Lignin	6	Bacteria	Proteobacteria	Alphaproteobacteria	Sphingomonadales	Sphingomonadaceae	Sphingomonas	Sphingomonas sp.	0.5
Ga0160487_1013955	alanyl-tRNA synthetase (COG0013)	3300012817	DID2898_Lignin	9	Bacteria	Proteobacteria	Alphaproteobacteria	Caulobacterales	Caulobacteraceae	Brevundimonas	Brevundimonas diminuta	0.8
Ga0160487_1039941	alanyl-tRNA synthetase (COG0013)	3300012817	DID2898_Lignin	32	Bacteria	Proteobacteria	Gammaproteobacteria	Pseudomonadales	Pseudomonadaceae	Pseudomonas	Pseudomonas putida	1
Ga0160487_1040151	alanyl-tRNA synthetase (COG0013)	3300012817	DID2898_Lignin	144	Bacteria	Proteobacteria	Gammaproteobacteria	Pseudomonadales	Pseudomonadaceae	Pseudomonas	Pseudomonas monteilii	1
Ga0160488_10007122	alanyl-tRNA synthetase (COG0013)	3300012792	DID2925_Lignin	74	Bacteria	Proteobacteria	Gammaproteobacteria	Xanthomonadales	Xanthomonadaceae	Pseudoxanthomonas	Pseudoxanthomonas suwonensis	0.56
Ga0160488_100926	alanyl-tRNA synthetase (COG0013)	3300012792	DID2925_Lignin	221	Bacteria	Proteobacteria	Gammaproteobacteria	Enterobacterales	Enterobacteriaceae	Klebsiella		0.6
Ga0160489_100003161	alanyl-tRNA synthetase (COG0013)	3300012833	DID2933_Lignin	50	Bacteria	Proteobacteria	Alphaproteobacteria	Sphingomonadales	Erythrobacteraceae			0.6
Ga0160489_10008015	alanyl-tRNA synthetase (COG0013)	3300012833	DID2933_Lignin	14	Bacteria	Proteobacteria	Alphaproteobacteria	Sphingomonadales	Sphingomonadaceae	Sphingobium	Sphingobium yanoikuyae	0.64
Ga0160489_10012722	alanyl-tRNA synthetase (COG0013)	3300012833	DID2933_Lignin	348	Bacteria	Proteobacteria	Gammaproteobacteria	Pseudomonadales	Pseudomonadaceae	Pseudomonas		0.92
Ga0160489_1001907	alanyl-tRNA synthetase (COG0013)	3300012833	DID2933_Lignin	10	Bacteria	Bacteroidetes	Sphingobacteriia	Sphingobacteriales	Sphingobacteriaceae	Sphingobacterium		0.94
Ga0160489_1002141	alanyl-tRNA synthetase (COG0013)	3300012833	DID2933_Lignin	68	Bacteria	Proteobacteria	Gammaproteobacteria	Enterobacterales	Enterobacteriaceae	Leclercia	Leclercia adecarboxylata	0.96
Ga0160489_10048012	alanyl-tRNA synthetase (COG0013)	3300012833	DID2933_Lignin	9	Bacteria	Bacteroidetes	Flavobacteriia	Flavobacteriales	Flavobacteriaceae	Flavobacterium		0.88
Ga0160489_10056415	alanyl-tRNA synthetase (COG0013)	3300012833	DID2933_Lignin	8	Bacteria	Proteobacteria	Betaproteobacteria	Burkholderiales	Alcaligenaceae	Achromobacter	Achromobacter piechaudii	0.95
Ga0160489_1007161	alanyl-tRNA synthetase (COG0013)	3300012833	DID2933_Lignin	50	Bacteria	Proteobacteria	Gammaproteobacteria	Enterobacterales	Enterobacteriaceae	Enterobacter		1
Ga0160489_1008839	alanyl-tRNA synthetase (COG0013)	3300012833	DID2933_Lignin	67	Bacteria	Proteobacteria	Gammaproteobacteria	Xanthomonadales	Xanthomonadaceae	Stenotrophomonas	Stenotrophomonas maltophilia	0.56
Ga0160489_1011533	alanyl-tRNA synthetase (COG0013)	3300012833	DID2933_Lignin	6	Bacteria	Proteobacteria	Alphaproteobacteria	Caulobacterales	Caulobacteraceae	Brevundimonas	Brevundimonas naejangsanensis	0.56
Ga0160490_100002146	alanyl-tRNA synthetase (COG0013)	3300012822	DID2934_Lignin	53	Bacteria	Proteobacteria	Alphaproteobacteria	Sphingomonadales	Sphingomonadaceae	Sphingobium		0.56
Ga0160490_100018201	alanyl-tRNA synthetase (COG0013)	3300012822	DID2934_Lignin	24	Bacteria	Bacteroidetes	Flavobacteriia	Flavobacteriales	Flavobacteriaceae			0.8
Ga0160490_10002689	alanyl-tRNA synthetase (COG0013)	3300012822	DID2934_Lignin	50	Bacteria	Proteobacteria	Gammaproteobacteria	Enterobacterales	Enterobacteriaceae	Leclercia	Leclercia adecarboxylata	0.78
Ga0160490_100033146	alanyl-tRNA synthetase (COG0013)	3300012822	DID2934_Lignin	14	Bacteria	Proteobacteria	Alphaproteobacteria	Caulobacterales	Caulobacteraceae	Brevundimonas	Brevundimonas diminuta	0.76
Ga0160490_1000484	alanyl-tRNA synthetase (COG0013)	3300012822	DID2934_Lignin	59	Bacteria	Proteobacteria	Gammaproteobacteria	Pseudomonadales	Pseudomonadaceae	Pseudomonas	Pseudomonas putida	0.92
Ga0160490_100056102	alanyl-tRNA synthetase (COG0013)	3300012822	DID2934_Lignin	37	Bacteria	Bacteroidetes	Sphingobacteriia	Sphingobacteriales	Sphingobacteriaceae	Sphingobacterium	Sphingobacterium sp. Ag1	0.91
Ga0160490_1002893	alanyl-tRNA synthetase (COG0013)	3300012822	DID2934_Lignin	6	Bacteria	Proteobacteria	Betaproteobacteria	Burkholderiales	Alcaligenaceae	Bordetella		0.38
Ga0160491_100002303	alanyl-tRNA synthetase (COG0013)	3300012840	DID2937_Lignin	35	Bacteria	Bacteroidetes	Flavobacteriia	Flavobacteriales	Flavobacteriaceae	Chryseobacterium		0.77
Ga0160491_100006146	alanyl-tRNA synthetase (COG0013)	3300012840	DID2937_Lignin	48	Bacteria	Proteobacteria	Alphaproteobacteria	Sphingomonadales	Sphingomonadaceae	Sphingobium		0.56
Ga0160491_10001245	alanyl-tRNA synthetase (COG0013)	3300012840	DID2937_Lignin	30	Bacteria	Bacteroidetes	Sphingobacteriia	Sphingobacteriales	Sphingobacteriaceae	Sphingobacterium	Sphingobacterium thalpophilum	0.88
Ga0160491_100015124	alanyl-tRNA synthetase (COG0013)	3300012840	DID2937_Lignin	14	Bacteria	Proteobacteria	Alphaproteobacteria	Sphingomonadales	Erythrobacteraceae			0.64
Ga0160491_10004182	alanyl-tRNA synthetase (COG0013)	3300012840	DID2937_Lignin	22	Bacteria	Bacteroidetes	Sphingobacteriia	Sphingobacteriales	Sphingobacteriaceae	Pedobacter	Pedobacter saltans	0.8
Ga0160491_100054142	alanyl-tRNA synthetase (COG0013)	3300012840	DID2937_Lignin	21	Bacteria	Bacteroidetes	Flavobacteriia	Flavobacteriales	Flavobacteriaceae	Flavobacterium	Flavobacterium ummariense	0.52
Ga0160491_10007063	alanyl-tRNA synthetase (COG0013)	3300012840	DID2937_Lignin	14	Bacteria	Proteobacteria	Betaproteobacteria	Burkholderiales	Alcaligenaceae	Achromobacter	Achromobacter sp. 2789STDY5608625	0.74
Ga0160491_10018850	alanyl-tRNA synthetase (COG0013)	3300012840	DID2937_Lignin	55	Bacteria	Proteobacteria	Gammaproteobacteria	Xanthomonadales	Xanthomonadaceae	Stenotrophomonas	Stenotrophomonas terrae	0.62
Ga0160491_10044516	alanyl-tRNA synthetase (COG0013)	3300012840	DID2937_Lignin	23	Bacteria	Bacteroidetes	Sphingobacteriia	Sphingobacteriales	Sphingobacteriaceae	Sphingobacterium	Sphingobacterium sp. Ag1	0.78
Ga0160491_1006026	alanyl-tRNA synthetase (COG0013)	3300012840	DID2937_Lignin	10	Bacteria	Proteobacteria	Alphaproteobacteria	Caulobacterales	Caulobacteraceae	Brevundimonas	Brevundimonas diminuta	0.67
Ga0160491_1009611	alanyl-tRNA synthetase (COG0013)	3300012840	DID2937_Lignin	64	Bacteria	Proteobacteria	Gammaproteobacteria	Pseudomonadales	Pseudomonadaceae	Pseudomonas	Pseudomonas putida	1
Ga0160491_1030373	alanyl-tRNA synthetase (COG0013)	3300012840	DID2937_Lignin	7	Bacteria	Proteobacteria	Betaproteobacteria	Burkholderiales	Oxalobacteraceae	Herminiimonas	Herminiimonas arsenicoxydans	1
Ga0160491_1042161	alanyl-tRNA synthetase (COG0013)	3300012840	DID2937_Lignin	21	Bacteria	Proteobacteria	Gammaproteobacteria	Enterobacterales	Enterobacteriaceae	Leclercia	Leclercia adecarboxylata	1
Ga0160491_1042281	alanyl-tRNA synthetase (COG0013)	3300012840	DID2937_Lignin	42	Bacteria	Proteobacteria	Gammaproteobacteria	Enterobacterales	Enterobacteriaceae	Leclercia	Leclercia adecarboxylata	1
Ga0160497_10000343	alanyl-tRNA synthetase (COG0013)	3300012811	DID2877_Xylan	85	Bacteria	Bacteroidetes	Sphingobacteriia	Sphingobacteriales	Sphingobacteriaceae	Sphingobacterium	Sphingobacterium sp. Ag1	0.73
Ga0160497_10004543	alanyl-tRNA synthetase (COG0013)	3300012811	DID2877_Xylan	24	Bacteria	Actinobacteria	Actinobacteria	Micrococcales	Cellulomonadaceae	Cellulomonas	Cellulomonas sp. A375-1	0.92
Ga0160497_100050135	alanyl-tRNA synthetase (COG0013)	3300012811	DID2877_Xylan	10	Bacteria	Bacteroidetes						0.81
Ga0160497_10005142	alanyl-tRNA synthetase (COG0013)	3300012811	DID2877_Xylan	31	Bacteria	Proteobacteria	Gammaproteobacteria	Pseudomonadales	Pseudomonadaceae	Pseudomonas		0.9
Ga0160497_10012128	alanyl-tRNA synthetase (COG0013)	3300012811	DID2877_Xylan	18	Bacteria	Proteobacteria	Gammaproteobacteria	Xanthomonadales	Xanthomonadaceae	Pseudoxanthomonas	Pseudoxanthomonas suwonensis	0.57
Ga0160497_10018321	alanyl-tRNA synthetase (COG0013)	3300012811	DID2877_Xylan	18	Bacteria	Proteobacteria	Betaproteobacteria	Burkholderiales	Comamonadaceae			0.95
Ga0160497_10025235	alanyl-tRNA synthetase (COG0013)	3300012811	DID2877_Xylan	94	Bacteria	Proteobacteria	Alphaproteobacteria	Caulobacterales	Caulobacteraceae	Caulobacter	Caulobacter vibrioides	0.71
Ga0160497_10038913	alanyl-tRNA synthetase (COG0013)	3300012811	DID2877_Xylan	16	Bacteria	Bacteroidetes	Sphingobacteriia	Sphingobacteriales	Sphingobacteriaceae	Sphingobacterium		0.81
Ga0160497_1016032	alanyl-tRNA synthetase (COG0013)	3300012811	DID2877_Xylan	40	Bacteria	Proteobacteria	Alphaproteobacteria	Caulobacterales	Caulobacteraceae	Caulobacter	Caulobacter vibrioides	1
Ga0160498_10000143	alanyl-tRNA synthetase (COG0013)	3300012796	DID2878_Xylan	163	Bacteria	Bacteroidetes	Sphingobacteriia	Sphingobacteriales	Sphingobacteriaceae	Sphingobacterium	Sphingobacterium sp. Ag1	0.73
Ga0160498_100010283	alanyl-tRNA synthetase (COG0013)	3300012796	DID2878_Xylan	14	Bacteria	Proteobacteria	Betaproteobacteria	Burkholderiales	Comamonadaceae	Variovorax		0.87
Ga0160498_10003237	alanyl-tRNA synthetase (COG0013)	3300012796	DID2878_Xylan	24	Bacteria	Actinobacteria	Actinobacteria	Micrococcales	Promicromonosporaceae	Cellulosimicrobium		0.8
Ga0160498_10005394	alanyl-tRNA synthetase (COG0013)	3300012796	DID2878_Xylan	352	Bacteria	Proteobacteria	Gammaproteobacteria	Xanthomonadales	Xanthomonadaceae	Pseudoxanthomonas	Pseudoxanthomonas suwonensis	0.58
Ga0160498_10025413	alanyl-tRNA synthetase (COG0013)	3300012796	DID2878_Xylan	8	Bacteria	Bacteroidetes	Flavobacteriia	Flavobacteriales	Flavobacteriaceae	Chryseobacterium	Chryseobacterium sp. BLS98	0.86
Ga0160498_1007032	alanyl-tRNA synthetase (COG0013)	3300012796	DID2878_Xylan	5	Bacteria	Proteobacteria	Alphaproteobacteria	Rhizobiales	Brucellaceae	Ochrobactrum		1
Ga0160499_100001616	alanyl-tRNA synthetase (COG0013)	3300012802	DID2882_Xylan	63	Bacteria	Proteobacteria	Gammaproteobacteria	Xanthomonadales	Xanthomonadaceae	Pseudoxanthomonas	Pseudoxanthomonas suwonensis	0.54
Ga0160499_100007250	alanyl-tRNA synthetase (COG0013)	3300012802	DID2882_Xylan	12	Bacteria	Bacteroidetes						0.74
Ga0160499_10005423	alanyl-tRNA synthetase (COG0013)	3300012802	DID2882_Xylan	54	Bacteria	Bacteroidetes	Flavobacteriia	Flavobacteriales	Flavobacteriaceae	Flavobacterium	Flavobacterium johnsoniae	0.57
Ga0160499_1003184	alanyl-tRNA synthetase (COG0013)	3300012802	DID2882_Xylan	9	Bacteria	Firmicutes	Bacilli	Bacillales	Paenibacillaceae	Paenibacillus		0.71
Ga0160499_10056810	alanyl-tRNA synthetase (COG0013)	3300012802	DID2882_Xylan	49	Bacteria	Actinobacteria	Actinobacteria	Micrococcales	Cellulomonadaceae	Cellulomonas	Cellulomonas fimi	0.93
Ga0160499_1008506	alanyl-tRNA synthetase (COG0013)	3300012802	DID2882_Xylan	120	Bacteria	Bacteroidetes	Sphingobacteriia	Sphingobacteriales	Sphingobacteriaceae	Sphingobacterium	Sphingobacterium sp. Ag1	1
Ga0160500_10000410	alanyl-tRNA synthetase (COG0013)	3300012797	DID2898_Xylan	376	Bacteria	Bacteroidetes	Sphingobacteriia	Sphingobacteriales	Sphingobacteriaceae	Sphingobacterium	Sphingobacterium thalpophilum	0.93
Ga0160500_10005422	alanyl-tRNA synthetase (COG0013)	3300012797	DID2898_Xylan	11	Bacteria	Proteobacteria	Gammaproteobacteria	Xanthomonadales	Xanthomonadaceae	Pseudoxanthomonas	Pseudoxanthomonas suwonensis	0.51
Ga0160500_1006323	alanyl-tRNA synthetase (COG0013)	3300012797	DID2898_Xylan	7	Bacteria	Bacteroidetes	Sphingobacteriia	Sphingobacteriales	Sphingobacteriaceae	Sphingobacterium	Sphingobacterium sp. ACCC 05744	0.5
Ga0160500_1015164	alanyl-tRNA synthetase (COG0013)	3300012797	DID2898_Xylan	8	Bacteria	Bacteroidetes	Sphingobacteriia	Sphingobacteriales	Sphingobacteriaceae	Sphingobacterium	Sphingobacterium sp. ACCC 05744	0.6
Ga0160500_1047631	alanyl-tRNA synthetase (COG0013)	3300012797	DID2898_Xylan	6	Bacteria	Proteobacteria	Alphaproteobacteria	Rhizobiales	Hyphomicrobiaceae	Devosia	Devosia chinhatensis	1
Ga0160501_10015122	alanyl-tRNA synthetase (COG0013)	3300012791	DID2925_Xylan	280	Bacteria	Proteobacteria	Gammaproteobacteria	Xanthomonadales	Xanthomonadaceae	Pseudoxanthomonas	Pseudoxanthomonas suwonensis	0.56
Ga0160501_10016107	alanyl-tRNA synthetase (COG0013)	3300012791	DID2925_Xylan	34	Bacteria	Actinobacteria	Actinobacteria	Micrococcales	Cellulomonadaceae	Cellulomonas	Cellulomonas sp. A375-1	0.91
Ga0160501_102822	alanyl-tRNA synthetase (COG0013)	3300012791	DID2925_Xylan	27
Ga0160502_10003664	alanyl-tRNA synthetase (COG0013)	3300012808	DID2933_Xylan	32	Bacteria	Bacteroidetes	Sphingobacteriia	Sphingobacteriales	Sphingobacteriaceae	Sphingobacterium	Sphingobacterium sp. ACCC 05744	0.55
Ga0160502_100058107	alanyl-tRNA synthetase (COG0013)	3300012808	DID2933_Xylan	27	Bacteria	Actinobacteria	Actinobacteria	Micrococcales	Cellulomonadaceae	Cellulomonas	Cellulomonas sp. A375-1	0.91
Ga0160502_100069104	alanyl-tRNA synthetase (COG0013)	3300012808	DID2933_Xylan	34	Bacteria	Bacteroidetes	Flavobacteriia	Flavobacteriales	Flavobacteriaceae	Flavobacterium		0.8
Ga0160502_10008944	alanyl-tRNA synthetase (COG0013)	3300012808	DID2933_Xylan	205	Bacteria	Proteobacteria	Alphaproteobacteria	Sphingomonadales	Sphingomonadaceae	Sphingobium	Sphingobium yanoikuyae	0.65
Ga0160502_10011542	alanyl-tRNA synthetase (COG0013)	3300012808	DID2933_Xylan	14	Bacteria	Firmicutes	Bacilli	Bacillales	Paenibacillaceae	Paenibacillus	Paenibacillus pinihumi	0.58
Ga0160502_1001722	alanyl-tRNA synthetase (COG0013)	3300012808	DID2933_Xylan	12	Bacteria	Proteobacteria	Alphaproteobacteria	Rhizobiales	Hyphomicrobiaceae	Devosia	Devosia chinhatensis	0.77
Ga0160502_10017846	alanyl-tRNA synthetase (COG0013)	3300012808	DID2933_Xylan	24	Bacteria	Bacteroidetes	Flavobacteriia	Flavobacteriales	Flavobacteriaceae	Flavobacterium		0.72
Ga0160502_10020331	alanyl-tRNA synthetase (COG0013)	3300012808	DID2933_Xylan	9	Bacteria	Proteobacteria	Betaproteobacteria	Burkholderiales	Alcaligenaceae	Achromobacter	Achromobacter piechaudii	0.97
Ga0160502_10062410	alanyl-tRNA synthetase (COG0013)	3300012808	DID2933_Xylan	10	Bacteria	Bacteroidetes	Flavobacteriia	Flavobacteriales	Flavobacteriaceae	Flavobacterium		0.9
Ga0160503_10000947	alanyl-tRNA synthetase (COG0013)	3300012830	DID2934_Xylan	140	Bacteria	Bacteroidetes	Sphingobacteriia	Sphingobacteriales	Sphingobacteriaceae	Sphingobacterium	Sphingobacterium sp. Ag1	0.66
Ga0160503_100028197	alanyl-tRNA synthetase (COG0013)	3300012830	DID2934_Xylan	35	Bacteria	Bacteroidetes	Sphingobacteriia	Sphingobacteriales	Sphingobacteriaceae	Sphingobacterium		0.73
Ga0160503_10008991	alanyl-tRNA synthetase (COG0013)	3300012830	DID2934_Xylan	21	Bacteria	Firmicutes	Bacilli	Bacillales	Paenibacillaceae	Cohnella		0.65
Ga0160503_1001045	alanyl-tRNA synthetase (COG0013)	3300012830	DID2934_Xylan	61	Bacteria	Proteobacteria	Betaproteobacteria	Burkholderiales	Oxalobacteraceae	Massilia	Massilia alkalitolerans	0.64
Ga0160503_10015222	alanyl-tRNA synthetase (COG0013)	3300012830	DID2934_Xylan	11	Bacteria	Bacteroidetes	Flavobacteriia	Flavobacteriales	Flavobacteriaceae	Flavobacterium	Flavobacterium johnsoniae	0.58
Ga0160503_10016211	alanyl-tRNA synthetase (COG0013)	3300012830	DID2934_Xylan	59	Bacteria	Proteobacteria	Alphaproteobacteria	Sphingomonadales	Sphingomonadaceae	Novosphingobium	Novosphingobium lindaniclasticum	0.84
Ga0160503_10049314	alanyl-tRNA synthetase (COG0013)	3300012830	DID2934_Xylan	8	Bacteria	Bacteroidetes	Flavobacteriia	Flavobacteriales	Flavobacteriaceae			0.64
Ga0160503_1006377	alanyl-tRNA synthetase (COG0013)	3300012830	DID2934_Xylan	11	Bacteria	Proteobacteria	Betaproteobacteria	Methylophilales	Methylophilaceae	Methylobacillus	Methylobacillus glycogenes	0.43
Ga0160503_1012682	alanyl-tRNA synthetase (COG0013)	3300012830	DID2934_Xylan	6	Bacteria	Proteobacteria	Alphaproteobacteria					0.75
Ga0160503_1037282	alanyl-tRNA synthetase (COG0013)	3300012830	DID2934_Xylan	8	Bacteria	Proteobacteria	Alphaproteobacteria	Rhizobiales	Hyphomicrobiaceae	Devosia	Devosia chinhatensis	1
Ga0160504_1000004146	alanyl-tRNA synthetase (COG0013)	3300012879	DID2937_Xylan	18	Bacteria	Proteobacteria	Alphaproteobacteria	Sphingomonadales	Sphingomonadaceae	Sphingobium		0.56
Ga0160504_100000657	alanyl-tRNA synthetase (COG0013)	3300012879	DID2937_Xylan	64	Bacteria	Bacteroidetes	Sphingobacteriia	Sphingobacteriales	Sphingobacteriaceae	Sphingobacterium	Sphingobacterium thalpophilum	0.88
Ga0160504_100001488	alanyl-tRNA synthetase (COG0013)	3300012879	DID2937_Xylan	24	Bacteria	Proteobacteria	Betaproteobacteria	Methylophilales	Methylophilaceae	Methylobacillus	Methylobacillus glycogenes	0.76
Ga0160504_100001551	alanyl-tRNA synthetase (COG0013)	3300012879	DID2937_Xylan	42	Bacteria	Bacteroidetes	Sphingobacteriia	Sphingobacteriales	Sphingobacteriaceae	Sphingobacterium	Sphingobacterium sp. Ag1	0.64
Ga0160504_1000054142	alanyl-tRNA synthetase (COG0013)	3300012879	DID2937_Xylan	57	Bacteria	Bacteroidetes	Flavobacteriia	Flavobacteriales	Flavobacteriaceae	Flavobacterium	Flavobacterium ummariense	0.52
Ga0160504_1000056103	alanyl-tRNA synthetase (COG0013)	3300012879	DID2937_Xylan	25	Bacteria	Bacteroidetes	Sphingobacteriia	Sphingobacteriales	Sphingobacteriaceae	Pedobacter	Pedobacter saltans	0.83
Ga0160504_10002152	alanyl-tRNA synthetase (COG0013)	3300012879	DID2937_Xylan	12	Bacteria	Proteobacteria	Alphaproteobacteria	Rhizobiales	Hyphomicrobiaceae	Devosia	Devosia chinhatensis	0.72
Ga0160504_100040915	alanyl-tRNA synthetase (COG0013)	3300012879	DID2937_Xylan	9	Bacteria	Actinobacteria	Actinobacteria	Micrococcales	Microbacteriaceae	Microbacterium	Microbacterium sp.	0.59
Ga0160504_10006419	alanyl-tRNA synthetase (COG0013)	3300012879	DID2937_Xylan	7	Bacteria	Firmicutes	Bacilli	Bacillales	Paenibacillaceae	Cohnella		0.76
Ga0160504_100081411	alanyl-tRNA synthetase (COG0013)	3300012879	DID2937_Xylan	12	Bacteria	Proteobacteria	Alphaproteobacteria	Sphingomonadales	Sphingomonadaceae	Sphingobium	Sphingobium yanoikuyae	0.71
Ga0160504_10031982	alanyl-tRNA synthetase (COG0013)	3300012879	DID2937_Xylan	11	Bacteria	Proteobacteria	Betaproteobacteria	Burkholderiales	Oxalobacteraceae	Massilia		0.6
