# Supplementary material for: Substrate Shift Reveals Roles for Members of Bacterial Consortia in Degradation of Plant Cell Wall Polymers
Source: Front Microbiol. 2018 Mar 1;9:364. doi: 10.3389/fmicb.2018.00364 (PMC5839234; doi:10.3389/fmicb.2018.00364)
Supplement: Supplementary file 3 [file Table_3.xlsx]

## Sheet: Sheet1
Table S3. Statistically significant KEGG function identified by Kruskal–Wallis and multiple test correction via Benjamini and Hochberg false discovery rate.
Funcion ID	Module Name	p-values	p-values (corrected)	Effect size	Ratio Lignin/Original	Ratio Xylan/Original	Ratio Xylan/Lignin
K11901	#N/A	0.000472487	0.0150885	0.634969	2.949	0.56661	0.192136
K03177	#N/A	0.000460821	0.0150885	0.678733	0.743339	1.00225	1.34831
K05710	#N/A	0.000444972	0.0151446	0.506771	0.364262	1.28109	3.51695
K02011	#N/A	0.000472487	0.0151508	0.666419	1.86807	0.762446	0.408147
K01000	#N/A	0.000460821	0.0151524	0.654715	0.738312	1.02077	1.38258
K03631	#N/A	0.000444972	0.0152114	0.591996	0.732099	0.973708	1.33002
K14682	Ornithine biosynthesis, glutamate => ornithine	0.000472487	0.0152137	0.744813	2.58652	0.547514	0.21168
K01918	Pantothenate biosynthesis, valine/L-aspartate => pantothenate	0.000460821	0.0152169	0.70839	0.753224	0.991149	1.31587
K00886	Glycolysis (Embden-Meyerhof pathway), glucose => pyruvate	0.000468862	0.0152233	0.304928	0.0279948	0.229296	8.19066
K01945	Inosine monophosphate biosynthesis, PRPP + glutamine => IMP	0.000467786	0.0152522	0.651123	0.765903	0.959049	1.25218
K09118	#N/A	0.000471731	0.0152526	0.28772	0.0285623	0.274284	9.60299
K09772	#N/A	0.000450523	0.0152666	0.275119	0.0102151	0.306393	29.9942
K00254	Uridine monophosphate biosynthesis, glutamine (+ PRPP) => UMP	0.000444972	0.0152787	0.568611	0.721891	0.958811	1.32819
K15987	#N/A	0.000460821	0.0152819	0.56948	0.329219	0.878884	2.6696
K01246	#N/A	0.000457378	0.0152985	0.676569	0.736364	0.997595	1.35476
K02340	DNA polymerase III complex, bacteria	0.000433985	0.0153078	0.739726	0.732084	0.978418	1.33648
K19416	#N/A	0.000444972	0.0153466	0.765216	2.67596	0.567704	0.21215
K03432	#N/A	0.000482561	0.015347	0.261018	0.0164741	0.205632	12.4822
K02259	Cytochrome c oxidase	0.000460821	0.0153475	0.647289	0.638677	0.998263	1.56302
K03550	#N/A	0.000457378	0.0153647	0.651808	0.762612	0.982899	1.28886
K03624	#N/A	0.000443861	0.0153766	0.675972	0.68997	0.986789	1.43019
K00766	Tryptophan biosynthesis, chorismate => tryptophan	0.000433985	0.0153777	0.638817	0.651857	0.980737	1.50453
K13895	#N/A	0.000485661	0.0153826	0.709088	2.65652	0.493723	0.185853
K07447	#N/A	0.000457378	0.0154315	0.651645	0.769076	0.984254	1.27979
K00939	Adenine ribonucleotide biosynthesis, IMP => ADP,ATP	0.000489317	0.0154354	0.57893	0.724291	0.983309	1.35762
K09955	#N/A	0.000443861	0.0154456	0.582994	0.281361	1.04113	3.70032
K02528	#N/A	0.000433985	0.0154483	0.6261	0.727156	0.976578	1.34301
K08884	#N/A	0.000430743	0.0154748	0.362264	0.185678	0.349314	1.88128
K01159	#N/A	0.000443861	0.0155151	0.591609	0.733223	0.974042	1.32844
K15520	#N/A	0.000425932	0.0155175	0.271	0.0109799	0.209749	19.103
K02003	#N/A	0.000433985	0.0155195	0.32831	0.379271	0.668929	1.76372
K03808	#N/A	0.000430743	0.0155468	0.658297	3.14496	0.326164	0.10371
K01182	#N/A	0.000429188	0.0155631	0.326398	0.0388114	0.245497	6.32538
K06215	#N/A	0.000423651	0.0155807	0.268064	0.00732147	0.331148	45.2297
K03925	#N/A	0.000443861	0.0155853	0.529213	0.695809	0.986641	1.41798
K18455	#N/A	0.000425932	0.0155907	0.270604	0.0111825	0.2103	18.8061
K10947	#N/A	0.000422213	0.0156018	0.48038	0.235271	0.780345	3.3168
K11891	#N/A	0.000422213	0.0156764	0.558279	2.58527	0.723456	0.279838
K02911	#N/A	0.000421159	0.0157125	0.564423	0.724055	0.947918	1.30918
K10005	#N/A	0.000417188	0.0157154	0.287585	0.00810146	0.228658	28.2243
K11896	#N/A	0.000421159	0.0157884	0.636009	2.57421	0.654242	0.254153
K16148	Trehalose biosynthesis, D-glucose 1P => trehalose	0.000417188	0.0157921	0.279762	0.0125695	0.242714	19.3098
K07816	#N/A	0.00051738	0.0158066	0.2693	0.00828879	0.368371	44.442
K11895	#N/A	0.000520875	0.0158509	0.683476	2.52462	0.596826	0.236402
K13896	#N/A	0.000516983	0.0158569	0.775127	2.27159	0.663507	0.292089
K07768	#N/A	0.000417188	0.0158695	0.292343	0.00905803	0.245055	27.0539
K13527	#N/A	0.000415845	0.0158964	0.25818	0.016972	0.213759	12.5948
K03333	#N/A	0.000525167	0.0159191	0.279292	0.0136322	0.254121	18.6412
K08224	#N/A	0.000516983	0.0159198	0.622136	2.07399	0.674934	0.325428
K03101	#N/A	0.000527427	0.0159254	0.752383	0.760319	0.979152	1.28782
K02834	#N/A	0.000509286	0.0159357	0.615094	0.717566	0.946919	1.31963
K09807	#N/A	0.000511839	0.0159513	0.679725	0.560935	1.20318	2.14495
K08681	#N/A	0.000530808	0.0159654	0.269519	0.0103123	0.302263	29.311
K13940	Tetrahydrofolate biosynthesis, GTP => THF	0.000415845	0.015975	0.28856	0.0176122	0.236008	13.4003
K08303	#N/A	0.000516983	0.0159832	0.656	2.1916	0.717692	0.327474
K04075	#N/A	0.000509286	0.0160003	0.667113	0.73753	0.972627	1.31876
K10233	#N/A	0.000515692	0.0160071	0.293042	0.0588511	0.284123	4.82783
K00231	Heme biosynthesis, glutamate => protoheme/siroheme	0.000414729	0.0160114	0.309059	0.0170784	0.32656	19.1212
K06139	#N/A	0.00041282	0.0160174	0.703037	2.98321	0.487579	0.163441
K01421	#N/A	0.000536418	0.0160718	0.222301	0.0255955	0.280756	10.969
K19668	#N/A	0.000397715	0.0160743	0.265788	0.00761932	0.212633	27.9071
K07104	Catechol meta-cleavage, catechol => acetyl-CoA / 4-methylcatechol => propanoyl-CoA	0.00041282	0.0160979	0.395229	0.107638	0.408314	3.79338
K06917	#N/A	0.000551703	0.0161555	0.666121	2.91542	0.561325	0.192536
K10240	#N/A	0.000397715	0.0161585	0.277077	0.0116669	0.294382	25.2322
K01218	#N/A	0.00041282	0.0161792	0.449937	0.0665037	0.445803	6.70343
K02990	#N/A	0.000408712	0.0161817	0.611578	0.783493	1.04755	1.33702
K03502	#N/A	0.000396633	0.0161993	0.51327	2.97258	0.557809	0.187651
K12266	#N/A	0.000551703	0.0162167	0.652725	2.93648	0.596366	0.203089
K07058	#N/A	0.000393669	0.0162493	0.60481	0.61021	1.06998	1.75347
K13571	#N/A	0.000548795	0.0162544	0.258687	0.0167013	0.214855	12.8645
K09748	#N/A	0.000557248	0.0162566	0.634794	0.767643	0.975895	1.27129
K00130	Betaine biosynthesis, choline => betaine	0.00041282	0.0162613	0.66338	2.19025	0.342124	0.156203
K01990	#N/A	0.000408712	0.0162646	0.454692	0.357963	0.76536	2.1381
K17810	#N/A	0.000551608	0.0162756	0.25456	0.00821911	0.224348	27.2959
K06518	#N/A	0.000547581	0.0162806	0.66903	3.56251	0.604038	0.169554
K11893	#N/A	0.000396633	0.016285	0.556325	2.75916	0.706607	0.256095
K01060	#N/A	0.000408128	0.0163251	0.331493	0.0292352	0.492416	16.8432
K12262	#N/A	0.000393669	0.0163362	0.687395	1.96033	0.881276	0.449556
K00162	Pyruvate oxidation, pyruvate => acetyl-CoA	0.000568505	0.0163393	0.589193	0.594022	1.15	1.93596
K09761	#N/A	0.000547581	0.0163432	0.581502	0.703216	0.948858	1.34931
K01766	#N/A	0.000407253	0.0163745	0.726898	3.60512	0.278527	0.0772587
K03294	#N/A	0.000568505	0.0164	0.597947	0.475979	1.29424	2.71911
K00259	#N/A	0.000393669	0.016424	0.802315	0.378175	1.09479	2.89494
K15737	#N/A	0.000578272	0.0164373	0.765727	4.41154	0.236986	0.0537195
K00805	#N/A	0.00056569	0.016441	0.274021	0.00568559	0.370086	65.0919
K06222	#N/A	0.000568505	0.0164612	0.694037	2.89328	0.381883	0.131989
K05349	#N/A	0.000577097	0.0164642	0.661641	0.417512	1.03657	2.48274
K01209	#N/A	0.000390728	0.0164785	0.630303	0.307461	1.27357	4.14222
K10242	#N/A	0.000586485	0.0164896	0.270438	0.0154511	0.343689	22.2437
K03687	#N/A	0.000393669	0.0165128	0.599357	0.697339	0.978559	1.40328
K00330	NADH:quinone oxidoreductase, prokaryotes	0.000591706	0.0165167	0.448345	0.716472	1.18757	1.65752
K03597	#N/A	0.000577097	0.016525	0.782304	2.82175	0.552726	0.19588
K06925	#N/A	0.000585819	0.0165307	0.601591	0.766929	0.986784	1.28667
K10234	#N/A	0.000390728	0.0165686	0.306753	0.0521058	0.279272	5.35971
K04485	#N/A	0.000591706	0.0165763	0.557644	0.697727	0.944672	1.35393
K07052	#N/A	0.000585819	0.0165911	0.613646	0.519857	1.45773	2.8041
K16146	#N/A	0.000372785	0.0166254	0.267811	0.0131734	0.209443	15.899
K07287	#N/A	0.000390728	0.0166596	0.757903	2.41623	0.558016	0.230945
K03551	#N/A	0.000371672	0.0166715	0.66203	0.735537	0.9415	1.28002
K06136	#N/A	0.000605171	0.0167122	0.627421	2.81247	0.426385	0.151605
K00334	NADH:quinone oxidoreductase, prokaryotes	0.000377289	0.0167301	0.641485	0.729055	0.934645	1.282
K01652	Isoleucine biosynthesis, threonine => 2-oxobutanoate => isoleucine	0.000382034	0.0167491	0.611003	1.47148	0.616472	0.418946
K01055	Catechol ortho-cleavage, catechol => 3-oxoadipate	0.000390728	0.0167516	0.715422	1.8852	0.558565	0.29629
K01817	Tryptophan biosynthesis, chorismate => tryptophan	0.000371672	0.0167684	0.554941	0.683135	0.954319	1.39697
K02424	#N/A	0.000605171	0.0167719	0.668137	2.57445	0.765647	0.297401
K07064	#N/A	0.000380426	0.0167733	0.265816	0.00524754	0.205649	39.1897
K05602	Histidine biosynthesis, PRPP => histidine	0.000385544	0.016808	0.310169	0.0178046	0.267412	15.0193
K09786	#N/A	0.000605171	0.016832	0.730499	2.6131	0.73402	0.280901
K03503	#N/A	0.000390728	0.0168447	0.618682	2.90051	0.640852	0.220944
K16841	#N/A	0.000388779	0.0168543	0.657436	2.91518	0.626453	0.214894
K07082	#N/A	0.000371672	0.0168665	0.331891	0.653771	0.839421	1.28397
K13787	C10-C20 isoprenoid biosynthesis, archaea	0.000365754	0.0168944	0.286776	0.015622	0.235211	15.0564
K06196	#N/A	0.000367973	0.0168963	0.335475	0.0852228	0.371422	4.35825
K05774	#N/A	0.000360687	0.0169632	0.723369	2.37272	0.431638	0.181917
K01785	Galactose degradation, Leloir pathway, galactose => alpha-D-glucose-1P	0.000371672	0.0169657	0.660696	0.549357	1.1608	2.11301
K03721	#N/A	0.000362939	0.0169663	0.641822	3.1626	0.249573	0.0789137
K12503	#N/A	0.000365754	0.0169955	0.289023	0.0121827	0.229703	18.8548
K09815	#N/A	0.000360687	0.0170667	0.731357	2.52534	0.54275	0.214922
K03577	#N/A	0.000359786	0.0171285	0.788921	2.64122	0.700736	0.265307
K01358	#N/A	0.000359786	0.0172342	0.387643	0.445206	0.786017	1.76551
K13038	Coenzyme A biosynthesis, pantothenate => CoA	0.000631445	0.0172536	0.678708	0.751364	0.970744	1.29198
K07177	#N/A	0.000628861	0.0173048	0.277457	0.0129687	0.369011	28.4539
K01952	Inosine monophosphate biosynthesis, PRPP + glutamine => IMP	0.000637791	0.0173051	0.474363	0.527333	0.780269	1.47965
K01589	Inosine monophosphate biosynthesis, PRPP + glutamine => IMP	0.000631445	0.0173145	0.624229	0.746027	0.970374	1.30072
K03671	#N/A	0.000359786	0.0173413	0.579047	0.617918	1.1514	1.86336
K11737	#N/A	0.000637791	0.0173658	0.449525	3.10963	0.245976	0.0791014
K04096	#N/A	0.000359786	0.0174496	0.684092	0.759714	0.929852	1.22395
K12255	#N/A	0.000680624	0.0174889	0.614518	3.60486	0.530263	0.147097
K14475	#N/A	0.000672032	0.0174999	0.525281	3.93183	0.459407	0.116843
K06346	#N/A	0.00035655	0.0175116	0.285198	0.0126599	0.303445	23.9689
K04763	#N/A	0.00067723	0.0175177	0.719612	0.727536	0.95795	1.31671
K03668	#N/A	0.000670491	0.0175186	0.67947	2.55121	0.391726	0.153545
K06177	#N/A	0.000680624	0.017547	0.563945	1.2271	0.875143	0.713181
K03769	#N/A	0.000359786	0.0175594	0.711207	2.3523	0.659613	0.280412
K09117	#N/A	0.00067723	0.0175763	0.745696	0.448974	1.11271	2.47834
K03774	#N/A	0.000670491	0.0175777	0.709719	2.65964	0.510473	0.191933
K03717	#N/A	0.000655574	0.0176029	0.621695	2.2557	0.749187	0.33213
K16168	#N/A	0.000651645	0.0176194	0.234223	0.00937969	0.180361	19.2289
K13572	#N/A	0.00035655	0.0176231	0.273874	0.0105253	0.258563	24.5657
K01695	Tryptophan biosynthesis, chorismate => tryptophan	0.000670491	0.0176373	0.465609	0.725684	0.958541	1.32088
K10773	#N/A	0.000655574	0.0176641	0.695845	0.721863	0.973253	1.34825
K03498	#N/A	0.000670491	0.0176973	0.5696	2.66663	0.567631	0.212864
K19611	#N/A	0.000668363	0.0177014	0.382471	4.37388	0.417692	0.0954968
K09162	#N/A	0.000355907	0.0177041	0.277306	0.0113068	0.311909	27.586
K00012	Ascorbate biosynthesis, animals, glucose-1P => ascorbate	0.000696112	0.0177109	0.401482	0.703919	1.17394	1.66771
K03324	#N/A	0.000662162	0.0177185	0.522614	1.87239	0.577198	0.308267
K09762	#N/A	0.000699126	0.0177295	0.27155	0.0141269	0.297545	21.0624
K01095	#N/A	0.000667147	0.0177297	0.565868	2.89796	0.526354	0.181629
K03584	#N/A	0.000696112	0.0177692	0.643183	0.759727	0.966462	1.27212
K02841	Lipopolysaccharide biosynthesis, inner core => outer core => O-antigen	0.000667147	0.0177906	0.707122	2.52976	0.55211	0.218246
K01609	Tryptophan biosynthesis, chorismate => tryptophan	0.000724521	0.017792	0.567775	0.672432	0.977997	1.45442
K07067	#N/A	0.000355907	0.0178183	0.264684	0.00671665	0.29994	44.6562
K03218	#N/A	0.000696112	0.0178278	0.656086	0.726006	0.968476	1.33398
K02899	#N/A	0.000724521	0.0178485	0.57516	0.751429	0.984766	1.31052
K07503	#N/A	0.000720607	0.0178655	0.283022	0.0179329	0.255087	14.2246
K03536	#N/A	0.000711952	0.0178794	0.670679	0.756026	1.02506	1.35586
K08372	#N/A	0.000350388	0.0178882	0.276203	0.0121	0.226556	18.7236
K17330	#N/A	0.000719465	0.0178944	0.293624	0.0175658	0.262046	14.918
K04066	#N/A	0.000717312	0.0178982	0.595533	0.733839	0.938881	1.27941
K03470	#N/A	0.000724521	0.0179054	0.678145	0.759932	0.982755	1.29321
K02012	#N/A	0.000708401	0.0179062	0.641909	1.77868	0.852601	0.479344
K07030	#N/A	0.000353432	0.0179257	0.266709	0.0105852	0.282442	26.6828
K10843	#N/A	0.000355907	0.017934	0.2809	0.0142048	0.311586	21.9352
K01322	#N/A	0.000711952	0.0179375	0.540202	0.445852	1.29667	2.9083
K01008	#N/A	0.000744722	0.0179473	0.672213	2.81323	0.58048	0.20634
K10010	#N/A	0.000717312	0.0179559	0.614319	2.81567	0.65935	0.234171
K10118	#N/A	0.000733634	0.017959	0.246018	0.0608695	1.16357	19.1158
K00946	Thiamine biosynthesis, AIR => thiamine-P/thiamine-2P	0.000741007	0.0179694	0.597709	0.762451	0.994117	1.30384
K01753	#N/A	0.000744722	0.0180032	0.628583	2.1556	0.678202	0.314623
K06994	#N/A	0.000350388	0.0180067	0.276008	0.0212614	0.29689	13.9638
K06206	#N/A	0.000741007	0.0180258	0.63218	2.4545	0.540629	0.22026
K03544	#N/A	0.000739157	0.0180373	0.274528	0.66041	0.906126	1.37207
K07862	#N/A	0.000341767	0.0180416	0.730419	3.23435	0.424439	0.131228
K04750	#N/A	0.000346544	0.0180482	0.435231	0.599399	1.20571	2.01153
K03727	#N/A	0.000344354	0.0180553	0.278587	0.0209696	0.279598	13.3335
K01042	#N/A	0.000349153	0.0180629	0.728472	2.65418	0.52086	0.196241
K02441	#N/A	0.00032969	0.0181446	0.640868	3.57261	0.172768	0.0483589
K01181	#N/A	0.000341385	0.0181448	0.277551	0.11584	0.556757	4.80624
K07675	#N/A	0.000341385	0.01827	0.734524	2.46514	0.679659	0.275708
K11066	#N/A	0.000329643	0.0182716	0.773565	2.64838	0.449145	0.169592
K00895	#N/A	0.000341385	0.0183969	0.268523	0.0526289	0.243988	4.636
K07678	#N/A	0.000329643	0.0184031	0.553741	2.58524	0.474987	0.18373
K10241	#N/A	0.000768555	0.0184074	0.272654	0.0164419	0.344374	20.9449
K01811	#N/A	0.000767402	0.0184367	0.609858	0.489792	1.29649	2.64703
K00287	Tetrahydrofolate biosynthesis, GTP => THF	0.000779	0.0184864	0.602815	0.712311	0.968193	1.35923
K00858	#N/A	0.000341385	0.0185255	0.514825	0.717684	0.961678	1.33997
K13634	#N/A	0.000322309	0.0185268	0.767932	2.29611	0.53795	0.234287
K17329	#N/A	0.000783145	0.0185281	0.278032	0.0147837	0.264744	17.9078
K03655	#N/A	0.000329643	0.0185365	0.459257	0.540807	0.819234	1.51484
K14059	#N/A	0.000779	0.0185431	0.705987	3.51349	0.830373	0.236338
K00510	#N/A	0.000339864	0.0185728	0.309685	0.00379119	0.26823	70.7507
K13640	#N/A	0.000313912	0.0185951	0.294423	0.00834068	0.232584	27.8854
K04044	#N/A	0.000779	0.0186001	0.716499	2.34191	0.661757	0.282571
K03614	#N/A	0.000328496	0.0186068	0.71155	3.78779	0.416231	0.109888
K09857	#N/A	0.000326363	0.0186219	0.631395	2.93083	0.363718	0.1241
K15772	#N/A	0.000321831	0.0186374	0.242855	0.0331184	0.282596	8.53288
K01857	#N/A	0.000790773	0.0186517	0.666482	2.02416	0.568736	0.280974
K19710	#N/A	0.000313518	0.0187146	0.283456	0.00762313	0.232481	30.4968
K03593	#N/A	0.000321504	0.0187584	0.593108	0.715988	0.946433	1.32186
K03433	#N/A	0.000313518	0.0188597	0.258098	0.0149493	0.215632	14.4243
K07222	#N/A	0.000802724	0.0188762	0.585357	2.51643	0.616214	0.244876
K04078	#N/A	0.000321504	0.0189005	0.447375	0.605021	0.849742	1.40448
K03891	Cytochrome bc1 complex respiratory unit	0.000312488	0.0189446	0.294957	0.0132925	0.274759	20.6701
K03435	#N/A	0.000302781	0.0189482	0.791416	3.75659	0.716699	0.190784
K06187	#N/A	0.000810791	0.0190083	0.576679	0.735558	0.95828	1.30279
K09013	#N/A	0.000816895	0.0190937	0.625961	0.524072	1.1208	2.13863
K04768	#N/A	0.000312488	0.0190938	0.264655	0.0139595	0.291519	20.8833
K03806	#N/A	0.000302781	0.0191023	0.829173	3.00078	0.490372	0.163415
K01560	#N/A	0.000312002	0.0192154	0.374408	0.173454	0.329145	1.89759
K06858	#N/A	0.000833397	0.0192475	0.686975	2.94189	0.302042	0.102669
K06884	#N/A	0.000302781	0.0192589	0.728807	3.77312	0.649507	0.172141
K08159	#N/A	0.000310909	0.0193012	0.711907	4.02391	0.350941	0.0872139
K01090	#N/A	0.000833397	0.019305	0.323302	0.119223	0.472441	3.96268
K02380	#N/A	0.000296786	0.0193534	0.805512	2.93781	0.439951	0.149755
K01278	#N/A	0.000833397	0.0193628	0.526656	0.616918	1.90118	3.08174
K00232	beta-Oxidation	0.00083201	0.0193886	0.291531	0.0207791	0.485501	23.3648
K03087	#N/A	0.000302781	0.019418	0.892151	3.54448	0.573908	0.161916
K11906	#N/A	0.000300519	0.0194336	0.60409	3.11603	0.541007	0.173621
K17836	#N/A	0.000865243	0.0194617	0.50809	0.814963	1.88087	2.30793
K02276	Cytochrome c oxidase, prokaryotes	0.000296786	0.0195174	0.609692	0.619275	1.19068	1.9227
K02428	#N/A	0.000865243	0.0195183	0.534416	0.59652	0.961438	1.61174
K00800	Shikimate pathway, phosphoenolpyruvate + erythrose-4P => chorismate	0.000865243	0.0195752	0.529421	0.713401	0.925434	1.29721
K01939	Adenine ribonucleotide biosynthesis, IMP => ADP,ATP	0.000873939	0.0196005	0.586797	0.773109	1.25748	1.62653
K07180	#N/A	0.000283018	0.0196091	0.748326	2.55924	0.71896	0.280928
K00338	NADH:quinone oxidoreductase, prokaryotes	0.000865243	0.0196324	0.393046	0.711017	1.17453	1.6519
K16345	#N/A	0.000296786	0.0196843	0.728194	3.30536	0.510836	0.154547
K02835	#N/A	0.000865243	0.01969	0.70456	0.753868	0.981657	1.30216
K01783	Pentose phosphate pathway (Pentose phosphate cycle)	0.000865243	0.0197479	0.523189	0.695166	0.969186	1.39418
K02469	#N/A	0.000288014	0.0197787	0.447631	0.653533	0.826977	1.26539
K02110	F-type ATPase, prokaryotes and chloroplasts	0.000887147	0.0197824	0.511869	0.787644	1.03939	1.31961
K18691	#N/A	0.000283018	0.0197858	0.811649	3.38164	0.552885	0.163496
K02002	#N/A	0.000884932	0.0197898	0.652157	2.4388	0.589141	0.241571
K02004	#N/A	0.000865243	0.0198062	0.461788	0.623673	1.16484	1.86771
K09817	#N/A	0.000293833	0.0198273	0.686188	2.46957	0.479852	0.194306
K06960	#N/A	0.000296471	0.0198329	0.280598	0.0050143	0.276069	55.0564
K00448	#N/A	0.000865243	0.0198648	0.595781	2.07982	0.465893	0.224006
K00619	Ornithine biosynthesis, glutamate => ornithine	0.000292616	0.0199184	0.332664	0.0360533	0.305009	8.45996
K03210	#N/A	0.000865243	0.0199237	0.583095	0.736188	0.974836	1.32417
K04754	#N/A	0.000905068	0.0199526	0.615393	2.25788	0.955001	0.422964
K05526	#N/A	0.000283018	0.0199656	0.794702	3.52364	0.525275	0.149072
K01875	#N/A	0.000905068	0.0200095	0.672349	0.764238	0.981391	1.28414
K02614	#N/A	0.00091424	0.020041	0.614057	2.41505	0.389617	0.161329
K01689	Formaldehyde assimilation, serine pathway	0.000911882	0.0200459	0.677358	0.757527	0.968498	1.2785
K02902	#N/A	0.000905068	0.0200667	0.523169	0.668931	0.97258	1.45393
K01719	Heme biosynthesis, glutamate => protoheme/siroheme	0.000277414	0.020119	0.563534	0.569348	0.778108	1.36666
K04517	Tyrosine biosynthesis, chorismate => tyrosine	0.000905068	0.0201242	0.506635	0.403895	1.0868	2.6908
K07000	#N/A	0.000283018	0.0201488	0.824939	3.02177	0.675628	0.223586
K07282	#N/A	0.00092798	0.0202849	0.249502	0.0638159	0.575295	9.01492
K09816	#N/A	0.000277414	0.0203088	0.681601	2.38256	0.467659	0.196284
K00957	Assimilatory sulfate reduction, sulfate => H2S	0.000932632	0.0203293	0.293506	0.710376	1.1589	1.63139
K11175	Inosine monophosphate biosynthesis, PRPP + glutamine => IMP	0.000283018	0.0203354	0.652366	0.728234	0.947631	1.30127
K16167	#N/A	0.000941447	0.020464	0.241983	0.0223516	0.181215	8.10749
K13894	#N/A	0.000961035	0.020488	0.654583	2.60775	0.446698	0.171296
K06860	#N/A	0.000277414	0.0205022	0.352815	0.0527626	0.301121	5.7071
K05685	#N/A	0.000961035	0.0205444	0.614128	1.76798	0.489794	0.277035
K10232	#N/A	0.000970693	0.0205808	0.298956	0.0644831	0.339486	5.26472
K00865	#N/A	0.000961035	0.0206012	0.298566	1.12192	0.417938	0.372522
K11179	#N/A	0.000276376	0.0206219	0.777107	4.1023	0.231753	0.0564934
K06916	#N/A	0.000970693	0.0206372	0.556246	1.3858	0.605061	0.436615
K12979	#N/A	0.000961035	0.0206583	0.612196	2.64447	0.518982	0.196252
K02313	#N/A	0.000956242	0.0206697	0.588486	0.792419	1.00272	1.26539
K18955	#N/A	0.000274889	0.0207101	0.264422	0.00450464	0.217823	48.3554
K03527	C5 isoprenoid biosynthesis, non-mevalonate pathway	0.000961035	0.0207156	0.471873	0.75328	0.933705	1.23952
K18230	#N/A	0.000955801	0.0207179	0.316423	0.021997	0.246454	11.204
K13573	#N/A	0.000274889	0.0209131	0.292103	0.00762669	0.232436	30.4767
K01992	#N/A	0.000272601	0.0209444	0.460313	0.487959	0.755392	1.54806
K03106	#N/A	0.000997758	0.021097	0.668115	0.775316	0.972414	1.25422
K05812	#N/A	0.000272601	0.0211539	0.805108	3.04521	0.407285	0.133746
K07776	#N/A	0.00100325	0.0211555	0.312484	0.0435284	0.241952	5.55848
K01628	#N/A	0.00101537	0.0212954	0.545625	1.83009	0.563263	0.30778
K03523	#N/A	0.00101537	0.0213531	0.323373	0.179746	0.378261	2.10442
K00333	NADH:quinone oxidoreductase, prokaryotes	0.000272601	0.0213675	0.440115	0.486878	1.54698	3.17734
K02054	#N/A	0.00102814	0.0214473	0.571413	2.22631	0.495645	0.222631
K03306	#N/A	0.00103848	0.0214896	0.589827	0.663461	1.1451	1.72595
K08151	#N/A	0.00102814	0.0215051	0.58454	0.611609	1.74621	2.85511
K07335	#N/A	0.00103848	0.021547	0.325127	0.126163	0.506633	4.01571
K10979	#N/A	0.00103588	0.0215508	0.538042	0.636431	0.966955	1.51934
K02336	#N/A	0.000272601	0.0215856	0.749685	2.39165	0.53266	0.222717
K03736	#N/A	0.00105154	0.0215872	0.572893	2.81614	0.530684	0.188444
K00554	#N/A	0.00105154	0.0216444	0.301692	0.668845	0.845318	1.26385
K04092	Phenylalanine biosynthesis, chorismate => phenylalanine	0.00105154	0.021702	0.29359	0.247271	0.465838	1.88392
K12234	#N/A	0.000268731	0.0217224	0.252691	0.0405675	0.525752	12.96
K03833	#N/A	0.000263225	0.0217301	0.833615	2.85408	0.517138	0.181192
K02647	#N/A	0.00027214	0.0217712	0.821967	3.62617	0.607208	0.167451
K10003	#N/A	0.00108356	0.0217836	0.546584	2.52923	0.427587	0.169058
K09710	#N/A	0.0010701	0.0217953	0.514555	0.703438	0.970474	1.37962
K00594	#N/A	0.000267115	0.0218191	0.287827	0.00562936	0.309463	54.9729
K01772	Heme biosynthesis, glutamate => protoheme/siroheme	0.00109994	0.02183	0.683627	0.764586	1.0142	1.32647
K00124	#N/A	0.00108356	0.0218401	0.61093	2.21937	0.455843	0.205393
K02803	#N/A	0.00108961	0.0218485	0.323517	0.012459	0.269766	21.6523
K00954	Coenzyme A biosynthesis, pantothenate => CoA	0.0010701	0.0218526	0.603272	0.768728	0.962576	1.25217
K01588	Inosine monophosphate biosynthesis, PRPP + glutamine => IMP	0.00109994	0.021886	0.550213	0.735842	0.975734	1.32601
K03576	#N/A	0.00108356	0.021897	0.554924	2.29684	0.537171	0.233874
K03183	Menaquinone biosynthesis, chorismate => menaquinone	0.0010701	0.0219103	0.578606	0.75895	0.958391	1.26279
K00042	#N/A	0.00113344	0.0219339	0.621068	1.62247	0.568235	0.350229
K02770	PTS system, fructose-specific II component	0.00112497	0.0219341	0.414688	3.14739	0.874667	0.277902
K03863	#N/A	0.00111099	0.0219372	0.606562	2.11483	0.768102	0.363199
K09903	#N/A	0.00109994	0.0219422	0.513699	0.72913	0.98369	1.34913
K00847	#N/A	0.00108356	0.0219542	0.577007	0.62946	1.19541	1.89911
K00563	#N/A	0.000263225	0.0219638	0.799625	4.12722	0.464215	0.112476
K13639	#N/A	0.00113344	0.0219887	0.548493	1.78786	0.423229	0.236724
K01736	Shikimate pathway, phosphoenolpyruvate + erythrose-4P => chorismate	0.00112497	0.0219893	0.61221	0.747549	0.996487	1.33301
K02460	#N/A	0.00111656	0.0219912	0.634425	2.12502	0.61667	0.290194
K00940	Adenine ribonucleotide biosynthesis, IMP => ADP,ATP	0.00111099	0.0219932	0.56667	0.803478	1.0349	1.28802
K00831	Pyridoxal biosynthesis, erythrose-4P => pyridoxal-5P	0.00109994	0.0219988	0.626202	0.770801	0.999679	1.29694
K06192	#N/A	0.00108356	0.0220117	0.543082	2.3338	0.506231	0.216913
K00341	NADH:quinone oxidoreductase, prokaryotes	0.00113344	0.0220438	0.428297	0.790448	1.33071	1.68349
K02053	#N/A	0.00114483	0.0220443	0.561977	2.24185	0.530834	0.236785
K05896	#N/A	0.00112497	0.0220448	0.493998	0.68245	0.994505	1.45726
K06147	#N/A	0.00116796	0.0220519	0.443101	0.440898	0.926297	2.10093
K02838	#N/A	0.00117088	0.0220535	0.655432	0.773727	0.996079	1.28738
K01872	#N/A	0.00114483	0.0220992	0.611099	0.763612	0.946566	1.23959
K02029	#N/A	0.00115057	0.0221	0.530996	1.75376	0.534663	0.304866
K02963	#N/A	0.00112497	0.0221007	0.564802	0.754299	0.997654	1.32262
K05343	#N/A	0.00115923	0.0221023	0.328568	0.987817	0.366622	0.371144
K06145	#N/A	0.00116796	0.0221057	0.621352	2.45556	0.710281	0.289255
K10119	#N/A	0.00115923	0.0221567	0.2563	0.0550033	1.08021	19.6389
K00789	Cysteine biosynthesis, methionine => cysteine	0.00116796	0.0221598	0.577419	0.768953	1.01214	1.31626
K09992	#N/A	0.000263225	0.0222025	0.622914	0.360586	1.32947	3.68698
K03501	#N/A	0.00115923	0.0222114	0.673151	0.758734	0.991766	1.30713
K02109	F-type ATPase, prokaryotes and chloroplasts	0.00116796	0.0222141	0.569128	0.714498	0.981416	1.37357
K09898	#N/A	0.000261778	0.0223231	0.800669	4.12357	0.27975	0.0678417
K01480	Polyamine biosynthesis, arginine => agmatine => putrescine => spermidine	0.00119453	0.0224445	0.534711	1.90006	0.652072	0.343185
K03598	#N/A	0.000243596	0.0225036	0.862967	3.04023	0.502879	0.165408
K02052	#N/A	0.00120353	0.0225045	0.536051	2.14619	0.520807	0.242666
K08160	#N/A	0.00120072	0.0225062	0.709085	3.74197	0.230263	0.0615352
K07639	#N/A	0.000252468	0.022519	0.740701	4.13056	0.457436	0.110744
K15525	#N/A	0.000261413	0.0225396	0.272586	0.00690494	0.214277	31.0325
K05541	#N/A	0.00025154	0.0226971	0.824939	3.29509	0.315093	0.0956252
K02959	#N/A	0.00122171	0.022735	0.604251	0.787249	1.03348	1.31277
K17737	#N/A	0.000249139	0.0227449	0.706303	4.08805	0.387963	0.0949016
K07442	#N/A	0.000258183	0.022767	0.329832	0.01378	0.209756	15.2217
K02493	#N/A	0.000243596	0.0227747	0.474603	0.606918	0.853421	1.40615
K00609	Uridine monophosphate biosynthesis, glutamine (+ PRPP) => UMP	0.00122171	0.0227897	0.47809	0.724403	0.98109	1.35434
K13570	#N/A	0.000261413	0.0227929	0.260889	0.00319447	0.208307	65.2086
K17331	#N/A	0.00124436	0.022991	0.276854	0.0390235	0.272996	6.99569
K00146	#N/A	0.00124018	0.0230234	0.573235	2.16713	0.549023	0.253341
K01436	#N/A	0.00124328	0.023026	0.533716	0.470239	1.3916	2.95935
K15526	#N/A	0.000240588	0.023049	0.30073	0.0115943	0.194646	16.7881
K03580	#N/A	0.000243596	0.0230525	0.701181	3.54316	0.634154	0.17898
K00127	#N/A	0.00125892	0.0231498	0.633477	2.19334	0.436402	0.198967
K02005	#N/A	0.00125892	0.0232048	0.508244	0.552101	1.55363	2.81404
K07386	#N/A	0.00127157	0.0232722	0.453422	0.531777	1.19913	2.25494
K07236	#N/A	0.00024009	0.0232888	0.652585	4.34191	0.428925	0.0987872
K05801	#N/A	0.00127157	0.0233272	0.63212	2.24303	0.563775	0.251345
K07237	#N/A	0.00024009	0.0235836	0.651214	4.2482	0.420174	0.0989063
K07235	#N/A	0.00024009	0.0238859	0.664141	4.381	0.426729	0.0974044
K06168	#N/A	0.00131687	0.023988	0.637979	0.581909	0.994023	1.70821
K03890	Cytochrome bc1 complex respiratory unit	0.000234994	0.0239942	0.322649	0.00651723	0.221068	33.9205
K11905	#N/A	0.00131484	0.0240075	0.642432	5.27641	0.314589	0.0596218
K06149	#N/A	0.000239821	0.024169	0.761333	3.78348	0.283797	0.0750094
K08276	#N/A	0.0013301	0.0241723	0.472792	3.16172	2.13983	0.676795
K10008	#N/A	0.000234994	0.0243141	0.290761	0.00542915	0.227484	41.9005
K03446	#N/A	0.00135697	0.0243752	0.465351	1.53875	0.953423	0.61961
K00930	Ornithine biosynthesis, glutamate => ornithine	0.00135697	0.0244318	0.535849	0.753124	0.979026	1.29995
K10117	#N/A	0.00135697	0.0244886	0.292746	0.0654795	0.972235	14.8479
K01053	Ascorbate biosynthesis, animals, glucose-1P => ascorbate	0.00135697	0.0245457	0.58538	0.900131	1.78887	1.98734
K02844	Lipopolysaccharide biosynthesis, inner core => outer core => O-antigen	0.00135697	0.024603	0.616512	2.28254	0.31564	0.138284
K10006	#N/A	0.000234994	0.0246426	0.290157	0.00622953	0.231638	37.184
K03381	Catechol ortho-cleavage, catechol => 3-oxoadipate	0.00139132	0.0249346	0.646799	2.83968	0.897263	0.315973
K15521	#N/A	0.000234994	0.0249802	0.272157	0.0049398	0.217143	43.9579
K03457	#N/A	0.00146266	0.0250557	0.539285	2.92733	0.451504	0.154238
K01826	#N/A	0.0014018	0.0250644	0.529972	2.06007	0.416338	0.202099
K05350	#N/A	0.00145536	0.0250969	0.39785	0.225066	1.01302	4.50101
K05567	#N/A	0.00146266	0.0251111	0.393342	0.25266	1.0162	4.02201
K01971	#N/A	0.00141943	0.0251479	0.241657	0.519126	1.03681	1.99723
K03758	#N/A	0.00145536	0.0251528	0.539378	1.66322	0.233124	0.140164
K05569	#N/A	0.00146266	0.0251668	0.392915	0.254455	1.00792	3.96108
K00390	Assimilatory sulfate reduction, sulfate => H2S	0.00144088	0.025183	0.450617	0.78067	0.985951	1.26295
K02461	#N/A	0.00141943	0.0252054	0.598888	2.21723	0.665928	0.300342
K01056	#N/A	0.00145536	0.025209	0.593905	0.751549	0.991214	1.3189
K02274	Cytochrome c oxidase, prokaryotes	0.00144088	0.0252398	0.459653	0.626911	1.07246	1.71071
K00392	Assimilatory sulfate reduction, sulfate => H2S	0.00141943	0.0252632	0.339146	0.242595	0.976154	4.02381
K03709	#N/A	0.00145536	0.0252654	0.368443	0.0924394	0.418117	4.52315
K15257	#N/A	0.00142962	0.0252707	0.58106	2.75219	0.681323	0.247556
K10009	#N/A	0.00148848	0.0252748	0.598877	2.65748	0.772768	0.29079
K09694	#N/A	0.00143332	0.0252785	0.235664	0.0185958	0.254933	13.7092
K02338	DNA polymerase III complex, bacteria	0.00144088	0.0252969	0.613572	0.727924	1.03026	1.41534
K07192	#N/A	0.00143889	0.0253193	0.328759	0.0695218	0.380771	5.47701
K02357	#N/A	0.00141943	0.0253213	0.532272	0.785862	0.967698	1.23138
K16322	#N/A	0.00145536	0.025322	0.692832	3.30475	0.327968	0.0992415
K18917	#N/A	0.000234994	0.0253272	0.264316	0.00684992	0.211356	30.8553
K10004	#N/A	0.00148848	0.0253303	0.596167	2.73121	0.552293	0.202215
K02888	#N/A	0.00145536	0.0253789	0.501857	0.757374	1.03073	1.36092
K02897	#N/A	0.00148848	0.0253859	0.577047	0.79862	1.01815	1.27488
K03977	#N/A	0.00148848	0.0254419	0.583551	0.772441	0.958959	1.24147
K09009	#N/A	0.000234994	0.0256839	0.294688	0.00330842	0.222242	67.1745
K15771	#N/A	0.00151841	0.0257267	0.21411	0.0536605	0.295098	5.49935
K02275	Cytochrome c oxidase, prokaryotes	0.00152998	0.0258101	0.544247	0.643638	1.11221	1.72801
K00658	Citrate cycle (TCA cycle, Krebs cycle)	0.00152998	0.0258663	0.507305	0.748776	1.1618	1.5516
K09973	#N/A	0.0015531	0.0260304	0.48393	0.741771	1.49911	2.02099
K03889	Cytochrome bc1 complex respiratory unit	0.000234994	0.0260508	0.291998	0.00401223	0.225788	56.2749
K05782	#N/A	0.0015531	0.0260868	0.626415	2.13351	0.864463	0.405183
K16074	#N/A	0.0015531	0.0261433	0.490608	3.01732	0.957612	0.317372
K00897	#N/A	0.000234994	0.0264283	0.285942	0.00886708	0.242698	27.3707
K01150	#N/A	0.000229223	0.0265489	0.7367	3.60777	0.227574	0.0630789
K06016	#N/A	0.0016004	0.0267654	0.592178	1.9528	0.593504	0.303924
K11903	#N/A	0.00023463	0.0267754	0.604054	2.87558	0.500303	0.173983
K04064	#N/A	0.000228747	0.0268951	0.614769	4.05413	0.266695	0.0657836
K02341	DNA polymerase III complex, bacteria	0.00161245	0.0269089	0.567737	0.763315	0.977645	1.28079
K11910	#N/A	0.000225735	0.0269492	0.632839	3.81639	0.416623	0.109167
K05820	#N/A	0.00162459	0.0270533	0.59373	1.86618	0.627361	0.336174
K07686	#N/A	0.00163902	0.0272351	0.729108	3.97906	0.0959632	0.0241171
K03548	#N/A	0.000225513	0.0273434	0.786779	3.97783	0.43948	0.110483
K03596	#N/A	0.00166572	0.027502	0.590103	0.788608	0.980667	1.24354
K02452	#N/A	0.00166572	0.0275607	0.576964	2.2469	0.819096	0.364545
K02470	#N/A	0.00167407	0.0275812	0.396241	0.564827	0.750186	1.32817
K08999	#N/A	0.00166572	0.0276196	0.421267	0.24758	0.952911	3.8489
K02824	#N/A	0.000224306	0.0276288	0.810994	4.05642	0.504512	0.124374
K00919	C5 isoprenoid biosynthesis, non-mevalonate pathway	0.00171644	0.0277492	0.451033	0.798467	0.956285	1.19765
K15736	#N/A	0.00171216	0.0277957	0.607895	2.55869	0.441605	0.172591
K01903	Anoxygenic photosynthesis in green sulfur bacteria	0.00171644	0.0278071	0.442155	0.755989	1.02946	1.36175
K01715	#N/A	0.00169937	0.0278208	0.49118	0.615167	1.5961	2.59459
K05879	#N/A	0.00171216	0.027854	0.324138	0.245023	0.2821	1.15132
K00064	Ascorbate biosynthesis, plants, glucose-6P => ascorbate	0.00169937	0.0278797	0.506732	0.472408	1.4969	3.16866
K01579	Pantothenate biosynthesis, valine/L-aspartate => pantothenate	0.00171216	0.0279125	0.569832	0.459978	1.02326	2.22459
K07690	#N/A	0.00169937	0.0279387	0.53198	3.48702	0.215171	0.0617063
K03696	#N/A	0.00175112	0.0279603	0.477857	0.243893	0.970194	3.97794
K19055	#N/A	0.00171216	0.0279713	0.519163	2.35697	0.554704	0.235347
K02055	#N/A	0.00174239	0.0279936	0.606748	2.23257	0.503211	0.225396
K06024	#N/A	0.00175112	0.0280179	0.474796	0.676665	1.02362	1.51274
K04082	#N/A	0.00183172	0.0280358	0.638353	2.37599	0.571893	0.240697
K09936	#N/A	0.00174239	0.0280517	0.385675	2.38958	0.561385	0.234931
K11900	#N/A	0.000224306	0.0280744	0.645166	2.76258	0.648318	0.234679
K01187	#N/A	0.00175112	0.0280758	0.598293	0.433403	1.0678	2.46375
K03438	#N/A	0.00183172	0.0280912	0.476848	0.7352	0.960905	1.307
K19062	#N/A	0.00178203	0.0281069	0.354792	0.250338	1.00642	4.02025
K07645	#N/A	0.00174239	0.02811	0.565614	1.99871	0.560198	0.28028
K00765	Histidine biosynthesis, PRPP => histidine	0.00180445	0.0281175	0.549306	0.747124	0.986116	1.31988
K00820	#N/A	0.00183172	0.0281468	0.483536	0.714209	1.15381	1.61551
K02346	#N/A	0.00178203	0.0281641	0.267866	0.610368	1.0203	1.67161
K14055	#N/A	0.0017894	0.0281658	0.292782	3.78764	0.293257	0.0774247
K05570	#N/A	0.00182258	0.0281738	0.380664	0.264584	1.02184	3.86208
K05565	#N/A	0.00180445	0.0281741	0.417266	0.290586	1.06426	3.66247
K05834	#N/A	0.00183172	0.0282027	0.55186	2.28368	0.474242	0.207666
K05571	#N/A	0.00181803	0.0282159	0.374564	0.278894	1.02008	3.65758
K00767	NAD biosynthesis, aspartate => NAD	0.00178203	0.0282216	0.593702	0.773819	1.0024	1.2954
K02913	#N/A	0.00182258	0.02823	0.494339	0.724325	0.975271	1.34645
K03783	#N/A	0.00180445	0.0282309	0.393336	0.257056	1.00921	3.92604
K01235	#N/A	0.00183172	0.0282587	0.580742	0.343306	1.18957	3.46503
K02956	#N/A	0.00181803	0.0282724	0.500929	0.752286	1.00343	1.33384
K00819	#N/A	0.00178203	0.0282793	0.414587	0.295813	0.968643	3.27452
K03919	#N/A	0.00180445	0.0282879	0.613975	2.33564	0.637698	0.27303
K05568	#N/A	0.00178203	0.0283373	0.42414	0.257561	0.983068	3.81683
K07343	#N/A	0.00180445	0.0283452	0.563621	2.80971	0.614145	0.218579
K18682	#N/A	0.00178203	0.0283954	0.392245	0.266791	1.02096	3.82682
K07220	#N/A	0.0018875	0.0284962	0.592749	0.434267	1.05906	2.43874
K06995	#N/A	0.0018734	0.0285051	0.480411	2.88852	0.353926	0.122528
K05802	#N/A	0.000224306	0.0285346	0.501301	3.83297	0.439444	0.114648
K10002	#N/A	0.0018875	0.0285517	0.509905	2.50955	0.415288	0.165483
K02028	#N/A	0.0018734	0.0285611	0.551935	1.66102	0.544221	0.327643
K01497	Riboflavin biosynthesis, GTP => riboflavin/FMN/FAD	0.0018875	0.0286075	0.544757	2.09624	0.781631	0.372874
K00024	Anoxygenic photosynthesis in green sulfur bacteria	0.0018734	0.0286173	0.323142	0.652591	0.844947	1.29476
K16925	#N/A	0.000221415	0.0286363	0.292945	0.00360523	0.302053	83.782
K19337	#N/A	0.0018875	0.0286635	0.632192	2.68989	0.443394	0.164837
K14393	#N/A	0.00191603	0.0288707	0.458239	1.50938	0.573381	0.379878
K03472	Pyridoxal biosynthesis, erythrose-4P => pyridoxal-5P	0.000221046	0.0290732	0.831683	3.3965	0.407702	0.120036
K03797	#N/A	0.00194986	0.0290978	0.452479	0.934971	1.51975	1.62545
K05784	Benzoate degradation, benzoate => catechol / methylbenzoate => methylcatechol	0.00194986	0.0291539	0.524893	3.23888	0.603855	0.186439
K09760	#N/A	0.00196453	0.0292046	0.567493	0.776107	0.966322	1.24509
K01925	#N/A	0.00194986	0.0292102	0.569456	0.756256	0.960696	1.27033
K07304	#N/A	0.00196453	0.0292606	0.514598	0.757403	1.07309	1.4168
K00859	Coenzyme A biosynthesis, pantothenate => CoA	0.00194986	0.0292667	0.580396	0.775292	0.945754	1.21987
K06180	#N/A	0.00194986	0.0293234	0.491525	0.722002	1.14843	1.59062
K13893	#N/A	0.000220966	0.0295638	0.680777	2.75199	0.453132	0.164656
K14052	#N/A	0.00199516	0.0296032	0.587764	4.23112	0.358863	0.0848152
K07284	#N/A	0.00202784	0.0300306	0.280393	0.0708929	0.468675	6.61102
K07025	#N/A	0.000220966	0.0300824	0.720115	0.784871	1.35314	1.72403
K00014	Shikimate pathway, phosphoenolpyruvate + erythrose-4P => chorismate	0.00204983	0.0302408	0.542998	1.38871	0.886403	0.638294
K07305	#N/A	0.00204983	0.0302984	0.466145	0.680136	0.906508	1.33283
K02453	#N/A	0.00206526	0.0304106	0.580711	2.05354	0.804707	0.391863
K00123	#N/A	0.000208098	0.0304687	0.683894	1.63192	0.417253	0.255683
K13280	#N/A	0.000216394	0.0305312	0.260238	0.00287187	0.24914	86.7519
K06001	Tryptophan biosynthesis, chorismate => tryptophan	0.00208042	0.0305759	0.287788	0.0956705	0.243903	2.5494
K01880	#N/A	0.00209647	0.0305801	0.45819	0.245291	0.951724	3.87998
K10546	#N/A	0.00208601	0.0306001	0.278433	0.136344	0.369842	2.71256
K07654	#N/A	0.000212992	0.0306077	0.286809	0.0129274	0.260158	20.1245
K01443	#N/A	0.000220966	0.0306196	0.549924	0.502799	1.55318	3.08907
K01195	Ascorbate biosynthesis, animals, glucose-1P => ascorbate	0.00209647	0.0306377	0.430878	0.273329	1.20101	4.394
K00645	Fatty acid biosynthesis, initiation	0.00209647	0.0306955	0.561463	0.765456	0.983318	1.28462
K07661	#N/A	0.000207059	0.0308996	0.751147	4.19141	0.369158	0.0880748
K14742	#N/A	0.00214954	0.0311202	0.392745	0.68928	0.957744	1.38948
K08195	#N/A	0.00214954	0.0311784	0.484043	2.21408	0.449295	0.202926
K01856	Catechol ortho-cleavage, catechol => 3-oxoadipate	0.00214954	0.0312368	0.567837	2.75469	0.982267	0.35658
K12368	#N/A	0.000205513	0.0312703	0.759179	3.96617	0.444284	0.112018
K07164	#N/A	0.00214954	0.0312954	0.419559	0.251514	1.00062	3.97839
K03705	#N/A	0.00217658	0.0313946	0.491417	0.351545	0.84631	2.4074
K00108	Betaine biosynthesis, choline => betaine	0.00218203	0.0314147	0.508478	1.44567	0.447813	0.309761
K09981	#N/A	0.00217658	0.031453	0.433515	0.302604	0.860029	2.84209
K12308	#N/A	0.00219297	0.0315137	0.21311	0.277182	0.881335	3.17963
K10007	#N/A	0.00221289	0.0317413	0.297533	0.0818825	0.268024	3.27328
K15984	#N/A	0.000205513	0.0318957	0.843164	3.82134	0.433632	0.113477
K01874	#N/A	0.00225975	0.0319994	0.352821	0.759337	1.0833	1.42664
K06202	#N/A	0.00224955	0.0320303	0.622744	2.57314	0.486485	0.189063
K05878	#N/A	0.00225975	0.0320579	0.308638	0.302073	0.30106	0.996647
K02916	#N/A	0.00224848	0.0320739	0.528514	0.776644	1.00156	1.2896
K02968	#N/A	0.00228246	0.0320868	0.544637	0.79096	1.03839	1.31283
K04518	Phenylalanine biosynthesis, chorismate => phenylalanine	0.00225975	0.0321166	0.513537	0.342315	1.00684	2.94127
K08972	#N/A	0.00224848	0.032133	0.430008	0.357436	1.02572	2.86966
K03589	#N/A	0.00228246	0.032145	0.497336	0.789816	0.943446	1.19451
K03711	#N/A	0.00224848	0.0321923	0.395834	0.669704	1.06717	1.5935
K00850	Formaldehyde assimilation, ribulose monophosphate pathway	0.00228246	0.0322035	0.403025	0.444703	1.10296	2.48022
K05358	#N/A	0.00228246	0.0322621	0.439716	2.93453	0.750274	0.255671
K02030	#N/A	0.00231117	0.0323148	0.505448	1.90753	0.532343	0.279074
K03735	#N/A	0.00231117	0.0323731	0.528198	2.19619	0.422503	0.19238
K03181	Ubiquinone biosynthesis, prokaryotes, chorismate => ubiquinone	0.00232857	0.032383	0.625088	2.84058	0.571611	0.20123
K00057	#N/A	0.00231117	0.0324317	0.448311	0.810147	1.19251	1.47196
K03566	#N/A	0.00232857	0.0324411	0.505628	1.77518	0.780366	0.439598
K01003	#N/A	0.00232806	0.0324924	0.531938	3.29608	0.150237	0.0455804
K01926	#N/A	0.000205239	0.0325031	0.257498	0.0107524	0.274685	25.5464
K18997	#N/A	0.000205	0.0331417	0.715957	3.55581	0.473994	0.133301
K03299	#N/A	0.00240549	0.0333333	0.484464	1.89615	0.720049	0.379743
K00602	Inosine monophosphate biosynthesis, PRPP + glutamine => IMP	0.00240549	0.0333929	0.576351	0.780502	0.940546	1.20505
K02362	#N/A	0.000205	0.0338468	0.666621	4.04124	0.341229	0.0844369
K04759	#N/A	0.00247256	0.0339594	0.581612	0.543524	1.10881	2.04005
K00721	#N/A	0.00247256	0.0340197	0.594239	0.500608	0.951132	1.89995
K07644	#N/A	0.00247256	0.0340801	0.492286	2.58153	0.588368	0.227915
K07184	#N/A	0.000189164	0.0341374	0.863229	4.07462	0.247918	0.0608444
K02520	#N/A	0.00247256	0.0341407	0.500818	0.799346	1.02601	1.28356
K02601	#N/A	0.00247256	0.0342016	0.610408	0.774879	1.04624	1.3502
K16291	#N/A	0.000204756	0.0345414	0.671191	3.95567	0.460933	0.116525
K00560	Pyrimidine deoxyribonuleotide biosynthesis, CDP/CTP => dCDP/dCTP,dTDP/dTTP	0.00255424	0.0345915	0.45444	0.728456	0.990063	1.35912
K15461	#N/A	0.00255424	0.0346519	0.533987	1.91824	0.651157	0.339455
K09001	#N/A	0.00255424	0.0347126	0.348451	1.14076	1.40325	1.23009
K02027	#N/A	0.00255424	0.0347735	0.445638	0.273599	0.975279	3.56462
K05851	#N/A	0.000197455	0.0348239	0.814612	3.29158	0.28574	0.0868094
K07727	#N/A	0.00255424	0.0348346	0.453306	0.498322	1.17994	2.36782
K07243	#N/A	0.00258637	0.0348441	0.3059	0.990372	0.360315	0.363818
K02283	#N/A	0.00254786	0.0348702	0.380376	0.440681	0.706775	1.60383
K06287	#N/A	0.00255424	0.034896	0.489791	0.712606	1.01288	1.42137
K05921	#N/A	0.00258637	0.0349047	0.327547	4.00208	0.327383	0.0818033
K07070	#N/A	0.00254677	0.0349169	0.658116	3.62809	0.210116	0.0579137
K05787	#N/A	0.000202496	0.0349193	0.811757	3.93696	0.36299	0.0922007
K14949	#N/A	0.00259778	0.0349373	0.226345	0.0180687	0.154753	8.56471
K09918	#N/A	0.000189164	0.0349502	0.727068	4.76338	0.398736	0.0837086
K03699	#N/A	0.00261236	0.0349516	0.50528	0.552918	1.27669	2.309
K00455	#N/A	0.00258544	0.0349529	0.404596	3.07187	0.355761	0.115813
K01658	Tryptophan biosynthesis, chorismate => tryptophan	0.00261236	0.035012	0.239357	0.911729	1.29118	1.41619
K13643	#N/A	0.00261236	0.0350726	0.585774	2.14449	0.575462	0.268344
K16787	#N/A	0.00263776	0.0352306	0.234253	0.071754	0.378856	5.27994
K00796	Tetrahydrofolate biosynthesis, GTP => THF	0.000187356	0.0354606	0.465812	0.600692	0.821143	1.36699
K02429	#N/A	0.00266514	0.0354742	0.412395	0.544014	1.72364	3.16838
K03293	#N/A	0.00266326	0.0355102	0.636708	3.27749	0.318405	0.097149
K00806	#N/A	0.0026852	0.0355583	0.603729	0.777888	0.976354	1.25513
K05836	#N/A	0.0026852	0.0356191	0.505607	1.93266	0.801434	0.414679
K03464	Catechol ortho-cleavage, catechol => 3-oxoadipate	0.0026852	0.0356801	0.563616	3.19191	1.05748	0.331299
K01596	Gluconeogenesis, oxaloacetate => fructose-6P	0.00279479	0.0360857	0.410715	0.211584	0.360132	1.70208
K03703	#N/A	0.0027326	0.0361244	0.483028	0.813066	1.01287	1.24574
K01933	Inosine monophosphate biosynthesis, PRPP + glutamine => IMP	0.00279479	0.0361459	0.543339	0.803804	0.949564	1.18134
K01950	NAD biosynthesis, aspartate => NAD	0.00279479	0.0362062	0.578458	0.431594	0.98527	2.28286
K01057	Entner-Doudoroff pathway, glucose-6P => glyceraldehyde-3P + pyruvate	0.0027463	0.0362437	0.3478	0.474521	0.680862	1.43484
K02001	#N/A	0.00279479	0.0362668	0.482329	2.38335	0.850568	0.356879
K00794	Riboflavin biosynthesis, GTP => riboflavin/FMN/FAD	0.00276698	0.0362698	0.54771	0.768447	0.995999	1.29612
K03564	#N/A	0.00279479	0.0363275	0.527225	0.743901	1.00289	1.34815
K09915	#N/A	0.00276698	0.0363312	0.302659	1.9246	1.35209	0.702527
K03151	#N/A	0.000187356	0.0363471	0.641978	4.24845	0.493009	0.116044
K01687	Isoleucine biosynthesis, threonine => 2-oxobutanoate => isoleucine	0.00279479	0.0363885	0.466571	0.692605	1.00563	1.45196
K02619	#N/A	0.00276698	0.0363928	0.497547	2.28029	1.05865	0.46426
K06442	#N/A	0.00278781	0.0364198	0.322099	0.287487	0.579931	2.01724
K02472	#N/A	0.00279479	0.0364496	0.424874	2.60618	1.1405	0.437612
K13929	#N/A	0.00276698	0.0364546	0.540437	3.82296	0.672107	0.175808
K00299	#N/A	0.00278781	0.0364813	0.335393	0.82946	0.33469	0.403504
K08305	#N/A	0.00287271	0.0370303	0.519975	1.79874	0.819574	0.455637
K02439	#N/A	0.00289192	0.0372161	0.652463	3.56107	0.218395	0.0613283
K01924	#N/A	0.000187356	0.037279	0.705415	0.691814	0.91709	1.32563
K07029	#N/A	0.00290655	0.0372807	0.28595	0.10066	0.306609	3.046
K00131	Semi-phosphorylative Entner-Doudoroff pathway, gluconate => glycerate-3P	0.00290655	0.0373424	0.579289	2.31314	0.391941	0.169441
K03625	#N/A	0.00294543	0.0375313	0.466748	0.762044	0.961061	1.26116
K00161	Pyruvate oxidation, pyruvate => acetyl-CoA	0.00294543	0.037593	0.479521	0.591171	1.14528	1.93731
K18990	#N/A	0.00293758	0.0376166	0.308565	0	0.639394	#DIV/0!
K03733	#N/A	0.00294543	0.0376549	0.168753	0.802678	1.08801	1.35547
K02073	#N/A	0.00298995	0.0378499	0.512091	1.61138	0.883693	0.548406
K02343	DNA polymerase III complex, bacteria	0.00298995	0.0379117	0.563088	0.699941	0.991359	1.41635
K07046	#N/A	0.00298995	0.0379738	0.459941	0.292605	1.12414	3.84182
K02026	#N/A	0.00298995	0.038036	0.373071	0.177585	0.85559	4.81793
K11892	#N/A	0.000187356	0.0382601	0.617308	3.46877	0.575949	0.166038
K02385	#N/A	0.00303421	0.0383477	0.201776	0.00425764	0.296296	69.5917
K11384	#N/A	0.00306192	0.0384474	0.571675	3.161	0.180822	0.0572041
K07736	#N/A	0.00305798	0.0384602	0.372906	0.229716	0.508766	2.21476
K13788	Acetogen	0.00311976	0.0384886	0.278713	1.09032	0.3516	0.322475
K01190	#N/A	0.00305035	0.0384889	0.649818	0.599528	1.94124	3.23795
K07232	#N/A	0.00305798	0.0385226	0.497935	1.75443	0.522632	0.297892
K15735	#N/A	0.00307851	0.038531	0.715727	4.57531	0.309552	0.067657
K05515	#N/A	0.00311976	0.0385499	0.378291	1.4262	1.16911	0.819733
K09923	#N/A	0.00307851	0.0385932	0.681237	3.83608	0.204385	0.0532796
K03282	#N/A	0.00311976	0.0386114	0.446833	0.698984	0.957459	1.36979
K07262	#N/A	0.00309645	0.0386309	0.513755	2.21798	0.817052	0.368376
K00648	Fatty acid biosynthesis, elongation	0.00311976	0.038673	0.419198	0.635768	1.1369	1.78823
K02500	Histidine biosynthesis, PRPP => histidine	0.00309645	0.0386931	0.445197	0.723526	1.04265	1.44106
K13378	NADH:quinone oxidoreductase, prokaryotes	0.000184575	0.038711	0.79843	4.48816	0.312792	0.0696928
K00053	Isoleucine biosynthesis, threonine => 2-oxobutanoate => isoleucine	0.00311976	0.0387349	0.494675	0.760863	0.978527	1.28607
K02025	#N/A	0.00311976	0.038797	0.414133	0.156133	0.739503	4.73638
K01802	#N/A	0.00315111	0.0388137	0.473365	0.422656	0.665407	1.57435
K11735	#N/A	0.0031589	0.0388479	0.505827	3.73263	0.156117	0.041825
K04762	#N/A	0.00311976	0.0388593	0.452535	0.739567	0.945641	1.27864
K09914	#N/A	0.00323897	0.0397696	0.526792	2.72847	0.579545	0.212406
K01735	Shikimate pathway, phosphoenolpyruvate + erythrose-4P => chorismate	0.000184567	0.0397844	0.494387	0.600983	0.80774	1.34403
K18926	#N/A	0.00325587	0.039914	0.326144	0.0139527	0.59266	42.4763
K09984	#N/A	0.00327152	0.0400426	0.367334	2.51387	0.866694	0.344764
K02624	#N/A	0.00331267	0.0401662	0.55577	1.9822	0.582537	0.293884
K10001	#N/A	0.00328792	0.0401799	0.390707	2.20581	0.559915	0.253836
K16211	#N/A	0.00331267	0.040229	0.513436	0.591809	1.84559	3.11856
K07393	#N/A	0.00331267	0.0402921	0.363904	1.15235	0.344856	0.299265
K01752	#N/A	0.00333761	0.0403425	0.422434	1.59823	1.04798	0.655716
K07979	#N/A	0.00331267	0.0403553	0.347424	0.237345	0.761767	3.20953
K08641	#N/A	0.00333761	0.0404054	0.411914	0.400658	1.17207	2.92536
K09456	#N/A	0.00331267	0.0404188	0.575968	1.83768	0.482017	0.262297
K06899	#N/A	0.000171949	0.040434	0.809317	3.33536	0.18744	0.0561978
K07084	#N/A	0.00345432	0.0408621	0.58224	3.39579	0.226679	0.066753
K06976	#N/A	0.00349123	0.0408627	0.301794	0.077979	0.318459	4.08391
K00033	Pentose phosphate pathway (Pentose phosphate cycle)	0.00338805	0.0408885	0.186449	0.354374	0.49972	1.41015
K02529	#N/A	0.000184567	0.0409211	0.762276	0.524241	1.21452	2.31673
K01179	#N/A	0.00349123	0.0409244	0.295119	0.29416	0.71045	2.41518
K17736	#N/A	0.00345432	0.0409245	0.575596	3.16874	0.194609	0.0614152
K09812	#N/A	0.00349123	0.0409863	0.518977	0.72584	0.957257	1.31883
K19291	#N/A	0.00345432	0.0409871	0.574529	3.2131	0.202055	0.0628848
K09166	#N/A	0.00350933	0.0410127	0.296015	0.137846	0.494442	3.58691
K06942	#N/A	0.00344787	0.0410359	0.484315	0.809381	0.96924	1.19751
K00449	#N/A	0.00349123	0.0410484	0.473641	1.70814	0.456605	0.267311
K19290	#N/A	0.00345432	0.0410498	0.532274	3.45209	0.281749	0.0816169
K09811	#N/A	0.00344787	0.041099	0.482448	0.709813	0.970648	1.36747
K12373	Keratan sulfate degradation	0.00349123	0.0411107	0.533045	0.560162	1.76848	3.15709
K01591	Uridine monophosphate biosynthesis, glutamine (+ PRPP) => UMP	0.00343926	0.0411227	0.453437	0.805988	0.998052	1.2383
K06891	#N/A	0.00344787	0.0411622	0.476867	0.741295	0.956943	1.29091
K06201	#N/A	0.00349123	0.0411732	0.385901	0.392357	0.833967	2.12553
K10747	#N/A	0.00343926	0.0411862	0.406904	0.542414	1.01869	1.87806
K07113	#N/A	0.000169951	0.0412131	0.832336	2.749	0.574984	0.209161
K02115	#N/A	0.0034221	0.0412353	0.607532	0.760218	1.00057	1.31616
K02459	#N/A	0.00349123	0.0412359	0.498781	2.16161	0.608386	0.281451
K11991	#N/A	0.00343926	0.0412498	0.443097	0.421461	1.02117	2.42292
K18989	#N/A	0.00342943	0.0412595	0.325294	0	0.842673	#DIV/0!
K03100	#N/A	0.003544	0.0412934	0.482622	0.78069	1.16022	1.48615
K01902	Anoxygenic photosynthesis in green sulfur bacteria	0.00343926	0.0413137	0.521392	0.754283	0.981979	1.30187
K01077	Tetrahydrofolate biosynthesis, GTP => THF	0.003544	0.0413555	0.597457	0.629887	1.50504	2.38939
K10025	#N/A	0.0035563	0.0413746	0.547427	3.72692	0.210622	0.0565138
K02316	#N/A	0.00357962	0.0415836	0.429387	0.705077	0.916799	1.30028
K00322	#N/A	0.000184567	0.0421246	0.822703	2.65483	0.467981	0.176275
K13626	#N/A	0.00363422	0.0421548	0.200186	0.00421621	0.319868	75.8662
K11312	#N/A	0.00365737	0.04236	0.593712	2.69018	0.383889	0.1427
K15510	#N/A	0.00366468	0.0423814	0.406224	0	0.998423	#DIV/0!
K00332	NADH:quinone oxidoreductase, prokaryotes	0.000169951	0.0425426	0.692842	0.454964	1.28557	2.82566
K01696	Tryptophan biosynthesis, chorismate => tryptophan	0.00370712	0.0426814	0.471622	0.807465	1.10193	1.36468
K07665	#N/A	0.00370712	0.0427448	0.44688	2.3521	0.645997	0.274647
K00931	Proline biosynthesis, glutamate => proline	0.00373503	0.042749	0.422883	0.731522	0.946021	1.29322
K02455	#N/A	0.00370712	0.0428084	0.474587	2.08548	0.73943	0.354561
K00937	#N/A	0.00373503	0.0428121	0.391577	0.796858	1.12354	1.40997
K03553	#N/A	0.00373503	0.0428755	0.519509	0.807301	0.976342	1.20939
K00528	#N/A	0.00373503	0.042939	0.394315	1.13725	0.650656	0.572129
K07286	#N/A	0.00381867	0.0436419	0.67178	4.55432	0.244952	0.0537845
K00331	NADH:quinone oxidoreductase, prokaryotes	0.00385841	0.0439021	0.383024	0.747899	1.32803	1.77568
K03607	#N/A	0.00384878	0.0439213	0.523417	3.27061	0.572326	0.17499
K03040	RNA polymerase, bacteria	0.00387775	0.043929	0.513223	0.785204	1.13266	1.4425
K12372	#N/A	0.000169951	0.0439607	0.813572	2.94584	0.500053	0.169749
K01494	Pyrimidine deoxyribonuleotide biosynthesis, CDP/CTP => dCDP/dCTP,dTDP/dTTP	0.00385841	0.0439666	0.396504	0.76428	0.949095	1.24182
K17061	#N/A	0.00387728	0.0439879	0.572082	3.12332	0.238336	0.0763086
K19293	#N/A	0.00387728	0.0440523	0.570886	3.141	0.232189	0.0739222
K03314	#N/A	0.00390412	0.0441632	0.657763	4.15651	0.325618	0.0783393
K10024	#N/A	0.00392977	0.0443886	0.556066	3.28739	0.211307	0.0642779
K00641	#N/A	0.00396599	0.0444099	0.393716	0.696736	1.10831	1.59072
K11753	Riboflavin biosynthesis, GTP => riboflavin/FMN/FAD	0.00396599	0.0444741	0.462942	0.739913	0.962794	1.30123
K00077	Pantothenate biosynthesis, valine/L-aspartate => pantothenate	0.00396599	0.0445385	0.469092	1.66896	0.876124	0.524953
K13935	#N/A	0.00398368	0.0445438	0.541274	4.44499	0.458353	0.103117
K08981	#N/A	0.00399585	0.0445514	0.310901	0.199686	0.665908	3.33477
K00275	Pyridoxal biosynthesis, erythrose-4P => pyridoxal-5P	0.00396599	0.044603	0.459375	0.80543	0.977777	1.21398
K00340	NADH:quinone oxidoreductase, prokaryotes	0.00399585	0.0446155	0.410932	0.801371	1.20809	1.50753
K07742	#N/A	0.00396599	0.0446677	0.355886	0.230167	0.548462	2.38289
K09167	#N/A	0.00396599	0.0447327	0.308562	0.192631	0.649731	3.37294
K00702	#N/A	0.0040462	0.0449835	0.204248	0.0182041	0.272847	14.9882
K00573	#N/A	0.00412784	0.0449889	0.364491	0.700331	1.02439	1.46272
K01599	Heme biosynthesis, glutamate => protoheme/siroheme	0.00405624	0.0450306	0.532023	0.830864	0.989715	1.19119
K13542	Heme biosynthesis, glutamate => protoheme/siroheme	0.0040462	0.0450481	0.238094	0.00912437	0.268007	29.3727
K00965	Galactose degradation, Leloir pathway, galactose => alpha-D-glucose-1P	0.00412784	0.0450521	0.324182	0.363473	1.09237	3.00535
K00099	C5 isoprenoid biosynthesis, non-mevalonate pathway	0.00412784	0.0451156	0.325438	0.815394	0.973234	1.19357
K19577	#N/A	0.00412784	0.0451792	0.408508	1.48754	0.864656	0.581267
K02884	#N/A	0.00412784	0.045243	0.49427	0.80465	0.999948	1.24271
K18093	#N/A	0.00411958	0.0452804	0.509053	3.41827	0.214322	0.0626989
K04691	#N/A	0.000169311	0.0453052	0.685242	4.48919	0.419063	0.0933494
K15554	#N/A	0.00412784	0.045307	0.405232	2.34092	0.879034	0.375508
K07056	#N/A	0.00411754	0.0453221	0.445433	0.732418	1.10049	1.50254
K00241	3-Hydroxypropionate bi-cycle	0.004097	0.0453534	0.449135	0.737733	1.25048	1.69503
K00791	#N/A	0.00411754	0.0453865	0.422816	0.784903	1.15141	1.46694
K07782	#N/A	0.004097	0.0454182	0.571187	2.26204	0.39404	0.174197
K02303	Heme biosynthesis, glutamate => protoheme/siroheme	0.00411754	0.0454511	0.387404	0.866622	1.5442	1.78186
K02010	#N/A	0.00417977	0.0454909	0.532204	1.71036	0.776908	0.454235
K00116	Citrate cycle (TCA cycle, Krebs cycle)	0.00411754	0.0455158	0.492259	1.60071	0.836445	0.522545
K01858	#N/A	0.00422177	0.0458195	0.223048	0.263328	0.986608	3.74669
K02864	#N/A	0.00422177	0.0458837	0.570933	0.768158	0.99169	1.291
K02836	#N/A	0.00430706	0.0462279	0.33392	0.756968	0.969264	1.28046
K00849	Galactose degradation, Leloir pathway, galactose => alpha-D-glucose-1P	0.00430706	0.0462919	0.24742	0.495662	1.32387	2.67092
K00337	NADH:quinone oxidoreductase, prokaryotes	0.00428558	0.0463177	0.382788	0.783869	1.3669	1.74379
K02871	#N/A	0.00430706	0.0463561	0.470961	0.813285	1.03489	1.27248
K08744	#N/A	0.00428558	0.0463823	0.281436	0.18918	0.502886	2.65824
K11383	#N/A	0.00432999	0.0464098	0.569683	3.23455	0.216193	0.0668388
K02114	F-type ATPase, prokaryotes and chloroplasts	0.00430706	0.0464205	0.485174	0.775891	0.947206	1.2208
K00754	#N/A	0.00428558	0.046447	0.491815	0.158506	0.371525	2.34391
K01662	C5 isoprenoid biosynthesis, non-mevalonate pathway	0.00430706	0.0464851	0.415468	0.75315	1.07599	1.42866
K03415	#N/A	0.0043831	0.0468496	0.489126	2.41788	0.758803	0.31383
K02458	#N/A	0.0043831	0.0469142	0.507362	2.15579	0.624124	0.28951
K01825	beta-Oxidation	0.000169311	0.0469232	0.645468	4.36262	0.366552	0.084021
K00363	#N/A	0.00441609	0.0470726	0.415539	0.800846	1.28356	1.60276
K03924	#N/A	0.00441609	0.0471374	0.389096	0.476589	0.741817	1.55651
K00368	#N/A	0.00448283	0.0473934	0.372914	0.348177	0.97117	2.7893
K03535	#N/A	0.00448283	0.0474581	0.455388	3.26835	0.70108	0.214506
K01414	#N/A	0.00448283	0.0475229	0.483873	2.062	0.914765	0.44363
K07465	#N/A	0.00450328	0.0475448	0.201482	0.00968869	0.215405	22.2326
K01812	D-Galacturonate degradation (bacteria), D-galacturonate => pyruvate + D-glyceraldehyde 3P	0.00448283	0.0475879	0.566713	0.496536	1.09405	2.20336
K01866	#N/A	0.00447164	0.0475994	0.406898	0.842225	1.16515	1.38342
K00857	#N/A	0.00448283	0.0476531	0.471105	0.495252	1.11467	2.25071
K07186	#N/A	0.00452131	0.0476704	0.623828	3.96696	0.190213	0.0479493
K17735	#N/A	0.00459504	0.0483819	0.571914	2.74372	0.247861	0.0903376
K07659	#N/A	0.00464251	0.0485524	0.467051	1.75524	0.596646	0.339922
K01392	#N/A	0.00464897	0.0485545	0.299043	0.0722174	0.215609	2.98556
K05364	#N/A	0.000169059	0.0485888	0.303355	0.0105525	0.255215	24.1853
K05550	Benzoate degradation, benzoate => catechol / methylbenzoate => methylcatechol	0.00464251	0.0486179	0.489557	2.60615	0.806057	0.30929
K03837	#N/A	0.00463447	0.0486651	0.395482	5.37803	0.434827	0.0808524
K03611	#N/A	0.00464251	0.0486836	0.495002	2.03158	0.877218	0.43179
K08324	#N/A	0.00463447	0.0487311	0.587875	3.95227	0.343615	0.0869412
K00998	Phosphatidylethanolamine (PE) biosynthesis, PA => PS => PE	0.00469416	0.0489606	0.533166	3.68254	0.357301	0.0970257
K06173	#N/A	0.00471267	0.0490877	0.542067	0.78812	0.955815	1.21278
K13541	#N/A	0.00477687	0.0494247	0.376896	3.52945	0.239585	0.0678818
K01447	#N/A	0.0047839	0.0494315	0.443165	0.770335	2.04141	2.65003
K14268	#N/A	0.00477687	0.0494907	0.473554	3.70912	0.216476	0.0583631
K13932	#N/A	0.00475789	0.0494923	0.582103	3.40385	0.643643	0.189093
K19296	#N/A	0.00477687	0.0495569	0.573279	3.20844	0.207579	0.0646978
K16164	#N/A	0.00477392	0.0495925	0.199732	0	0.174748	#DIV/0!
K19610	#N/A	0.00481315	0.0496017	0.509214	3.24919	0.15034	0.0462699
K03665	#N/A	0.004905	0.0496256	0.568981	0.776187	0.983286	1.26682
K15540	#N/A	0.00481133	0.0496488	0.3456	1.81293	0.199042	0.10979
K13888	#N/A	0.00483197	0.0496637	0.331743	1.12264	0.501219	0.446464
K16147	#N/A	0.004905	0.0496903	0.313048	0.779409	0.278745	0.357637
K03707	#N/A	0.00483197	0.0497296	0.373463	2.71113	1.36933	0.505078
K11752	Riboflavin biosynthesis, GTP => riboflavin/FMN/FAD	0.004905	0.0497553	0.460616	0.803766	0.972204	1.20956
K00339	NADH:quinone oxidoreductase, prokaryotes	0.0048562	0.0497808	0.379993	0.795519	1.17948	1.48266
K05549	Benzoate degradation, benzoate => catechol / methylbenzoate => methylcatechol	0.004905	0.0498204	0.42249	2.92725	0.895178	0.305808
K03750	#N/A	0.00489275	0.0498265	0.33003	0.685722	0.747434	1.09
K01512	#N/A	0.0048562	0.0498467	0.377027	0.63007	1.61524	2.56359
K14162	#N/A	0.004905	0.0498857	0.385998	0.667743	0.983643	1.47309
K06048	#N/A	0.00489275	0.0498919	0.24554	0.603552	0.340008	0.563345
K13934	#N/A	0.00489275	0.0499576	0.578705	3.23748	0.692428	0.213879
K13938	Tetrahydrofolate biosynthesis, GTP => THF	0.0001674	0.0499626	0.741879	4.05663	0.397675	0.0980308
